# Supplementary material for: Diversification events and the effects of mass extinctions on Crocodyliformes evolutionary history
Source: R Soc Open Sci. 2015 May 27;2(5):140385. doi: 10.1098/rsos.140385 (PMC4453258; doi:10.1098/rsos.140385)
Supplement: 2. Crocodyliformes phylogeny - Supertree Crocodyliformes data matrix [file rsos140385supp2.xlsx]

## Sheet: Timebin 1 with outgroups
******* TREE #0 *******
**************************** GENERAL INFORMATION ****************************
Tue Feb 18 14:00:28 2014
Tree from file: tb1crocmorpha.tre
-------------------------------- SETTINGS --------------------------------
Numbers as:	taxon labels
Number of simulated trees:	1000000
Number of random resolutions (whole trees) :	1000000
. . . (individual nodes) :	10000
Model for random resolutions:	TSS-ERM
Frequentile levels for the random resolutions:
		0.025	0.25	0.5	0.75	0.975
Calculate min & max by:	random resolution
--------------------------------------------------------------------------
Number of taxa:	36
Tree:	(36,(32,(33,34,(35,(1,((2,((3,4),(7,(5,6)))),(8,(9,(10,((11,(12,13)),(14,(15,(16,((17,(18,(24,(23,(19,(20,(21,22))))))),(25,(31,(26,(27,(28,(29,30))))))))))))))))))))
Node:	0	1	2	3	4	5	6	7	8	9	10	11	12	13	14	15	16	17	18	19	20	21	22	23	24	25	26	27	28	29	30	31	32	33	34	35	36	37	38	39	40	41	42	43	44	45	46	47	48
Paup#:	1	2	3	4	5	6	7	8	9	45	10	11	12	47	46	44	43	13	14	15	16	17	18	53	52	19	20	21	22	23	24	25	26	27	28	29	64	63	62	61	60	59	58	30	31	32	33	34	35
Dy:	1	1	1	1	1	1	1	1	1	2	1	1	1	2	3	5	6	1	1	1	1	1	1	2	3	1	1	1	1	1	1	1	1	1	1	1	2	3	4	5	6	7	8	1	1	1	1	1	1
ND:	1	2	3	3	4	5	7	9	9	8	9	10	10	9	8	7	6	7	8	9	11	12	12	11	10	11	12	13	15	16	17	18	19	20	21	21	20	19	18	17	16	15	14	15	16	17	18	19	20
TL:	0	0	0	0	0	0	0	0	0	0	0	0	0	0	0	0	0	0	0	0	0	0	0	0	0	0	0	0	0	0	0	0	0	0	0	0	0	0	0	0	0	0	0	0	0	0	0	0	0
RR?:	-	-	-	-	-	-	-	-	-	-	-	-	-	-	-	-	-	-	-	-	-	-	-	-	-	-	-	-	-	-	-	-	-	-	-	-	-	-	-	-	-	-	-	-	-	-	-	-	-
Delta1:	0	0	0	0	0	0	0	0	0	0	0	0	0	0	0	0	0	0	0	0	0	0	0	0	0	0	0	0	0	0	0	0	0	0	0	0	0	0	0	0	0	0	0	0	0	0	0	0	0
P_Delta1:	1	1	1	1	1	1	1	1	1	1	1	1	1	1	1	1	1	1	1	1	1	1	1	1	1	1	1	1	1	1	1	1	1	1	1	1	1	1	1	1	1	1	1	1	1	1	1	1	1
Delta2:	0	0	0	0	0	0	0	0	0	0	0	0	0	0	0	0	0	0	0	0	0	0	0	0	0	0	0	0	0	0	0	0	0	0	0	0	0	0	0	0	0	0	0	0	0	0	0	0	0
P_Delta2:	1	1	1	1	1	1	1	1	1	1	1	1	1	1	1	1	1	1	1	1	1	1	1	1	1	1	1	1	1	1	1	1	1	1	1	1	1	1	1	1	1	1	1	1	1	1	1	1	1
SGPr:	1	1	1	1	1	1	1	1	1	1	1	1	1	1	1	1	1	1	1	1	1	1	1	1	1	1	1	1	1	1	1	1	1	1	1	1	1	1	1	1	1	1	1	1	1	1	1	1	1
P_dSGP:	1	1	1	1	1	1	1	1	1	1	1	1	1	1	1	1	1	1	1	1	1	1	1	1	1	1	1	1	1	1	1	1	1	1	1	1	1	1	1	1	1	1	1	1	1	1	1	1	1
RR?: * Denotes nodes for which random resolutions were performed due to a polytomy at the first nested node in the larger descendant
	** Denotes nodes for which random resolutions were performed due to a polytomy at that node.
The tree was reported to have one or more soft polytomies.
************************** end general information **************************
************* WHOLE-TREE TESTS OF DIVERSIFICATION RATE VARIATION *************
stat:	Mr	Ic/PrIc	sumlnP*/Mp*	PNP/Mp	sumP*/Ms*	SNP/Ms	B1/PrB1
Min ERM	0.0506193	272	-124991	5.69929e-08	0.43147	214332	135389
Max ERM	1	20	-0.0242735	0.57849	0.978992	344902	233167
Min sym	0.00196392	374	-161162	2.26552e-13	0.336558	172188	106787
--> TailPr		0	0	0	0	0	0
0.025 frequentile RR	0.00196392	374	-161162	2.26552e-13	0.336558	172188	106787
--> TailPr		0	0	0	0	0	0
0.25 frequentile RR	0.000204032	341	-150596	7.24966e-12	0.359184	18217	116311
--> TailPr		0	0	0	0	0	0
0.5 frequentile RR	0.000204032	341	-150596	7.24966e-12	0.359184	18217	116311
--> TailPr		0	0	0	0	0	0
0.75 frequentile RR	0.000204032	341	-150596	7.24966e-12	0.359184	18217	116311
--> TailPr		0	0	0	0	0	0
0.975 frequentile RR	0.000204032	341	-150596	7.24966e-12	0.359184	18217	116311
--> TailPr		0	0	0	0	0	0
Max sym	0.000204032	341	-150596	7.24966e-12	0.359184	18217	116311
--> TailPr		0	0	0	0	0	0
*********** end whole-tree tests of diversification rate variation ***********
******************* SHIFT STATISTICS FOR INDIVIDUAL NODES *******************
Node:	67	D'y:	34	Descendant d'ys:	32	1	1
------------------------------------------------------------------------
Delta1	0.025	0.25	0.5	0.75	0.975
0	0	0	0	0	0.0317487
1	-132482	-132482	-132482	-132482	0.0307717
P_Delta1	0.025	0.25	0.5	0.75	0.975
0	0.470833	0.865214	0.865214	0.865214	0.865214
1	0.473953	1	1	1	1
Delta2	0.025	0.25	0.5	0.75	0.975
0	0.402381	0.402381	0.402381	0.402381	0.693147
1	0	0	0	0	0.693147
P_Delta2	0.025	0.25	0.5	0.75	0.975
0	0.238621	0.325437	0.325437	0.325437	0.325437
1	0.241314	1	1	1	1
SGPr	0.025	0.25	0.5	0.75	0.975
0	0.0606061	0.121212	0.121212	0.121212	0.121212
1	0.0625	1	1	1	1
P_dSGP	0.025	0.25	0.5	0.75	0.975
0	0.512224	0.572785	0.572785	0.572785	0.572785
1	0.51907	1	1	1	1
Node:	68	D'y:	35	Descendant d'ys:	34	1
------------------------------------------------------------------------
Delta1	0.025	0.25	0.5	0.75	0.975
0	0.029853	0.029853	0.029853	141719	141719
P_Delta1	0.025	0.25	0.5	0.75	0.975
0	0.112896	0.112896	0.475432	0.475432	0.475432
Delta2	0.025	0.25	0.5	0.75	0.975
0	0.693147	0.693147	0.693147	138629	138629
P_Delta2	0.025	0.25	0.5	0.75	0.975
0	0.120249	0.120249	0.239979	0.239979	0.239979
SGPr	0.025	0.25	0.5	0.75	0.975
0	0.0588235	0.0588235	0.0588235	0.0588235	0.0588235
P_dSGP	0.025	0.25	0.5	0.75	0.975
0	0.453844	0.453844	0.503123	0.503123	0.503123
***************** end shift statistics for individual nodes *****************
[truncated: 21 more columns]

## Sheet: Time bin 2
******* TREE #0 *******
**************************** GENERAL INFORMATION ****************************
Tue Feb 18 11:30:49 2014
Tree from file: tb2.tre
-------------------------------- SETTINGS --------------------------------
Numbers as:	taxon labels
Number of simulated trees:	1000000
--------------------------------------------------------------------------
Number of taxa:	63
Tree:	(53,((54,((1,55),(56,(57,58)))),(2,((3,((4,5),(6,7))),(8,((9,(10,59)),(11,(12,(13,((14,(15,((16,(21,(17,(60,(18,(19,20)))))),(22,(23,(26,(24,25))))))),(27,((61,(62,(28,(63,(29,30))))),(31,((32,33),(34,(35,(((36,37),(38,((39,(40,41)),(42,(43,44))))),((45,(46,(47,48))),((49,50),(51,52))))))))))))))))))))
Node:	0	1	2	3	4	5	6	7	8	9	10	11	12	13	14	15	16	17	18	19	20	21	22	23	24	25	26	27	28	29	30	31	32	33	34	35	36	37	38	39	40	41	42	43	44	45	46	47	48
Paup#:	1	2	3	4	68	5	6	7	70	69	67	66	8	9	10	11	75	12	13	76	74	73	14	15	16	17	80	79	18	19	20	21	22	23	24	25	26	27	28	29	93	92	91	90	89	88	30	31	32
Dy:	1	1	1	1	2	1	1	1	2	3	5	6	1	1	1	1	2	1	1	2	4	5	1	1	1	1	2	3	1	1	1	1	1	1	1	1	1	1	1	1	2	3	4	5	6	7	1	1	1
ND:	1	3	5	5	4	5	6	6	5	4	3	2	3	5	7	7	6	7	7	6	5	4	5	7	8	8	7	6	7	8	9	11	12	14	15	16	17	18	19	19	18	17	16	15	14	13	14	15	16
TL:	0	0	0	0	0	0	0	0	0	0	0	0	0	0	0	0	0	0	0	0	0	0	0	0	0	0	0	0	0	0	0	0	0	0	0	0	0	0	0	0	0	0	0	0	0	0	0	0	0
RR?:	-	-	-	-	-	-	-	-	-	-	-	-	-	-	-	-	-	-	-	-	-	-	-	-	-	-	-	-	-	-	-	-	-	-	-	-	-	-	-	-	-	-	-	-	-	-	-	-	-
Delta1:	0	0	0	0	0	0	0	0	0	0	0	0	0	0	0	0	0	0	0	0	0	0	0	0	0	0	0	0	0	0	0	0	0	0	0	0	0	0	0	0	0	0	0	0	0	0	0	0	0
P_Delta1:	1	1	1	1	1	1	1	1	1	1	1	1	1	1	1	1	1	1	1	1	1	1	1	1	1	1	1	1	1	1	1	1	1	1	1	1	1	1	1	1	1	1	1	1	1	1	1	1	1
Delta2:	0	0	0	0	0	0	0	0	0	0	0	0	0	0	0	0	0	0	0	0	0	0	0	0	0	0	0	0	0	0	0	0	0	0	0	0	0	0	0	0	0	0	0	0	0	0	0	0	0
P_Delta2:	1	1	1	1	1	1	1	1	1	1	1	1	1	1	1	1	1	1	1	1	1	1	1	1	1	1	1	1	1	1	1	1	1	1	1	1	1	1	1	1	1	1	1	1	1	1	1	1	1
SGPr:	1	1	1	1	1	1	1	1	1	1	1	1	1	1	1	1	1	1	1	1	1	1	1	1	1	1	1	1	1	1	1	1	1	1	1	1	1	1	1	1	1	1	1	1	1	1	1	1	1
P_dSGP:	1	1	1	1	1	1	1	1	1	1	1	1	1	1	1	1	1	1	1	1	1	1	1	1	1	1	1	1	1	1	1	1	1	1	1	1	1	1	1	1	1	1	1	1	1	1	1	1	1
RR?: * Denotes nodes for which random resolutions were performed due to a polytomy at the first nested node in the larger descendant
	** Denotes nodes for which random resolutions were performed due to a polytomy at that node.
************************** end general information **************************
************* WHOLE-TREE TESTS OF DIVERSIFICATION RATE VARIATION *************
stat:	Mr	Ic/PrIc	sumlnP*/Mp*	PNP/Mp	sumP*/Ms*	SNP/Ms	B1/PrB1
Min ERM	0.115703	555	-11612	3.60768e-14	0.497677	410883	259364
Max ERM	0.999997	61	-0.0790235	0.0279005	0.936018	590894	394012
Observed	0.00550097	640	-135787	1.1046e-18	0.449253	397222	26341
--> TailPr		0	0	0	0	0	2e-06
*********** end whole-tree tests of diversification rate variation ***********
******************* SHIFT STATISTICS FOR INDIVIDUAL NODES *******************
***************** end shift statistics for individual nodes *****************
[truncated: 76 more columns]

## Sheet: Time bin 2 - modified
******* TREE #0 *******
**************************** GENERAL INFORMATION ****************************
Tue Feb 18 10:46:24 2014
Tree from file: tb2symmetal.tre
-------------------------------- SETTINGS --------------------------------
Numbers as:	taxon labels
Number of simulated trees:	1000000
--------------------------------------------------------------------------
Number of taxa:	63
Tree:	(53,((54,((1,55),(56,(57,58)))),(2,((3,((4,5),(6,7))),(8,((9,(10,59)),((11,(12,(13,(27,(14,(15,((16,(21,(17,(60,(19,(18,20)))))),(22,(23,(26,(24,25))))))))))),((61,(62,(28,(63,(29,30))))),(31,((32,33),(34,(35,(((36,37),(38,((39,(40,41)),(42,(43,44))))),((45,(46,(47,48))),((49,50),(51,52))))))))))))))))
Node:	0	1	2	3	4	5	6	7	8	9	10	11	12	13	14	15	16	17	18	19	20	21	22	23	24	25	26	27	28	29	30	31	32	33	34	35	36	37	38	39	40	41	42	43	44	45	46	47	48
Paup#:	1	2	3	4	68	5	6	7	70	69	67	66	8	9	10	11	75	12	13	76	74	73	14	15	16	17	80	79	18	19	20	21	22	23	24	25	26	27	28	29	30	94	93	92	91	90	89	31	32
Dy:	1	1	1	1	2	1	1	1	2	3	5	6	1	1	1	1	2	1	1	2	4	5	1	1	1	1	2	3	1	1	1	1	1	1	1	1	1	1	1	1	1	2	3	4	5	6	7	1	1
ND:	1	3	5	5	4	5	6	6	5	4	3	2	3	5	7	7	6	7	7	6	5	4	5	7	8	8	7	6	8	9	10	11	12	13	15	16	17	18	19	20	20	19	18	17	16	15	14	15	16
TL:	0	0	0	0	0	0	0	0	0	0	0	0	0	0	0	0	0	0	0	0	0	0	0	0	0	0	0	0	0	0	0	0	0	0	0	0	0	0	0	0	0	0	0	0	0	0	0	0	0
RR?:	-	-	-	-	-	-	-	-	-	-	-	-	-	-	-	-	-	-	-	-	-	-	-	-	-	-	-	-	-	-	-	-	-	-	-	-	-	-	-	-	-	-	-	-	-	-	-	-	-
Delta1:	0	0	0	0	0	0	0	0	0	0	0	0	0	0	0	0	0	0	0	0	0	0	0	0	0	0	0	0	0	0	0	0	0	0	0	0	0	0	0	0	0	0	0	0	0	0	0	0	0
P_Delta1:	1	1	1	1	1	1	1	1	1	1	1	1	1	1	1	1	1	1	1	1	1	1	1	1	1	1	1	1	1	1	1	1	1	1	1	1	1	1	1	1	1	1	1	1	1	1	1	1	1
Delta2:	0	0	0	0	0	0	0	0	0	0	0	0	0	0	0	0	0	0	0	0	0	0	0	0	0	0	0	0	0	0	0	0	0	0	0	0	0	0	0	0	0	0	0	0	0	0	0	0	0
P_Delta2:	1	1	1	1	1	1	1	1	1	1	1	1	1	1	1	1	1	1	1	1	1	1	1	1	1	1	1	1	1	1	1	1	1	1	1	1	1	1	1	1	1	1	1	1	1	1	1	1	1
SGPr:	1	1	1	1	1	1	1	1	1	1	1	1	1	1	1	1	1	1	1	1	1	1	1	1	1	1	1	1	1	1	1	1	1	1	1	1	1	1	1	1	1	1	1	1	1	1	1	1	1
P_dSGP:	1	1	1	1	1	1	1	1	1	1	1	1	1	1	1	1	1	1	1	1	1	1	1	1	1	1	1	1	1	1	1	1	1	1	1	1	1	1	1	1	1	1	1	1	1	1	1	1	1
RR?: * Denotes nodes for which random resolutions were performed due to a polytomy at the first nested node in the larger descendant
	** Denotes nodes for which random resolutions were performed due to a polytomy at that node.
************************** end general information **************************
************* WHOLE-TREE TESTS OF DIVERSIFICATION RATE VARIATION *************
stat:	Mr	Ic/PrIc	sumlnP*/Mp*	PNP/Mp	sumP*/Ms*	SNP/Ms	B1/PrB1
Min ERM	0.247155	530	-107526	3.59065e-13	0.49068	412269	264096
Max ERM	1	62	-0.0880752	0.0269152	0.929633	59143	393929
Observed	0.00550097	537	-120986	5.53211e-16	0.473643	401666	264343
--> TailPr		0	0	0	0	0	1e-06
*********** end whole-tree tests of diversification rate variation ***********
******************* SHIFT STATISTICS FOR INDIVIDUAL NODES *******************
***************** end shift statistics for individual nodes *****************
[truncated: 76 more columns]

## Sheet: Time bin 3
******* TREE #0 *******
**************************** GENERAL INFORMATION ****************************
Fri May 30 20:57:34 2014
Tree from file: timebin3malawi2.tre
-------------------------------- SETTINGS --------------------------------
Numbers as:	taxon labels
Number of simulated trees:	1000000
--------------------------------------------------------------------------
Number of taxa:	116
Tree:	(1,((2,((3,4),(5,(6,7)))),((8,9),((10,((11,12),(13,14))),((15,(16,(17,18))),((19,(20,21)),((22,(23,(24,(25,(26,(27,28)))))),(29,(30,(((53,((31,((32,33),((34,(35,36)),((37,38),(39,(40,(41,(42,(43,(44,(45,46))))))))))),(57,((63,(64,(65,((54,(55,56)),(66,(67,68)))))),(58,(59,(60,(61,62)))))))),((47,48),(49,(50,(51,52))))),(((69,70),((71,72),(73,(74,(75,76))))),((77,(78,(79,(80,(81,82))))),(83,((84,8…
Node:	0	1	2	3	4	5	6	7	8	9	10	11	12	13	14	15	16	17	18	19	20	21	22	23	24	25	26	27	28	29	30	31	32	33	34	35	36	37	38	39	40	41	42	43	44	45	46	47	48
Paup#:	1	2	3	4	121	5	6	7	123	122	120	119	8	9	125	10	11	12	129	13	14	130	128	127	15	16	17	18	134	133	132	19	20	21	137	136	22	23	24	25	26	27	28	144	143	142	141	140	139
Dy:	1	1	1	1	2	1	1	1	2	3	5	6	1	1	2	1	1	1	2	1	1	2	4	5	1	1	1	1	2	3	4	1	1	1	2	3	1	1	1	1	1	1	1	2	3	4	5	6	7
ND:	1	3	5	5	4	5	6	6	5	4	3	2	4	4	3	5	7	7	6	7	7	6	5	4	6	7	8	8	7	6	5	7	8	8	7	6	8	9	10	11	12	13	13	12	11	10	9	8	7
TL:	0	0	0	0	0	0	0	0	0	0	0	0	0	0	0	0	0	0	0	0	0	0	0	0	0	0	0	0	0	0	0	0	0	0	0	0	0	0	0	0	0	0	0	0	0	0	0	0	0
RR?:	-	-	-	-	-	-	-	-	-	-	-	-	-	-	-	-	-	-	-	-	-	-	-	-	-	-	-	-	-	-	-	-	-	-	-	-	-	-	-	-	-	-	-	-	-	-	-	-	-
Delta1:	0	0	0	0	0	0	0	0	0	0	0	0	0	0	0	0	0	0	0	0	0	0	0	0	0	0	0	0	0	0	0	0	0	0	0	0	0	0	0	0	0	0	0	0	0	0	0	0	0
P_Delta1:	1	1	1	1	1	1	1	1	1	1	1	1	1	1	1	1	1	1	1	1	1	1	1	1	1	1	1	1	1	1	1	1	1	1	1	1	1	1	1	1	1	1	1	1	1	1	1	1	1
Delta2:	0	0	0	0	0	0	0	0	0	0	0	0	0	0	0	0	0	0	0	0	0	0	0	0	0	0	0	0	0	0	0	0	0	0	0	0	0	0	0	0	0	0	0	0	0	0	0	0	0
P_Delta2:	1	1	1	1	1	1	1	1	1	1	1	1	1	1	1	1	1	1	1	1	1	1	1	1	1	1	1	1	1	1	1	1	1	1	1	1	1	1	1	1	1	1	1	1	1	1	1	1	1
SGPr:	1	1	1	1	1	1	1	1	1	1	1	1	1	1	1	1	1	1	1	1	1	1	1	1	1	1	1	1	1	1	1	1	1	1	1	1	1	1	1	1	1	1	1	1	1	1	1	1	1
P_dSGP:	1	1	1	1	1	1	1	1	1	1	1	1	1	1	1	1	1	1	1	1	1	1	1	1	1	1	1	1	1	1	1	1	1	1	1	1	1	1	1	1	1	1	1	1	1	1	1	1	1
RR?: * Denotes nodes for which random resolutions were performed due to a polytomy at the first nested node in the larger descendant
	** Denotes nodes for which random resolutions were performed due to a polytomy at that node.
************************** end general information **************************
************* WHOLE-TREE TESTS OF DIVERSIFICATION RATE VARIATION *************
stat:	Mr	Ic/PrIc	sumlnP*/Mp*	PNP/Mp	sumP*/Ms*	SNP/Ms	B1/PrB1
Min ERM	0.210851	1104	-100799	1.16849e-22	0.546498	814829	51979
Max ERM	0.999999	166	-0.159869	0.535085	0.878872	105983	707508
Observed	0.0015878	1366	-125174	1.11345e-32	0.46484	742999	491861
--> TailPr		0	0	0	0	0	0
*********** end whole-tree tests of diversification rate variation ***********
******************* SHIFT STATISTICS FOR INDIVIDUAL NODES *******************
***************** end shift statistics for individual nodes *****************
[truncated: 182 more columns]

## Sheet: Time bin 4
******* TREE #0 *******
**************************** GENERAL INFORMATION ****************************
Wed Feb 12 10:56:08 2014
Tree from file: tb4symme.tre
-------------------------------- SETTINGS --------------------------------
Numbers as:	taxon labels
Number of simulated trees:	1000000
--------------------------------------------------------------------------
Number of taxa:	127
Tree:	(1,((2,((3,4),(5,(6,7)))),((8,9),(((10,11),(12,13)),((14,(15,(16,17))),((18,(19,20)),((21,((22,(23,(24,(25,26)))),(27,(28,((29,30),(31,(32,(33,34)))))))),((35,(36,(39,(37,38)))),(40,((((41,42),(43,(44,(45,46)))),(47,((48,((49,(50,(51,(52,53)))),(54,(55,(56,((57,(58,59)),(60,(61,62)))))))),(63,((64,(65,66)),((67,(68,69)),((70,71),(72,(73,(74,(75,(76,(77,(78,79)))))))))))))),(((80,81),((82,83),(84,…
Node:	0	1	2	3	4	5	6	7	8	9	10	11	12	13	14	15	16	17	18	19	20	21	22	23	24	25	26	27	28	29	30	31	32	33	34	35	36	37	38	39	40	41	42	43	44	45	46	47	48
Paup#:	1	2	3	4	132	5	6	7	134	133	131	130	8	9	136	10	11	139	12	13	140	138	14	15	16	17	144	143	142	18	19	20	147	146	21	22	23	24	25	26	154	153	152	151	27	28	29	30	158
Dy:	1	1	1	1	2	1	1	1	2	3	5	6	1	1	2	1	1	2	1	1	2	4	1	1	1	1	2	3	4	1	1	1	2	3	1	1	1	1	1	1	2	3	4	5	1	1	1	1	2
ND:	1	3	5	5	4	5	6	6	5	4	3	2	4	4	3	6	6	5	6	6	5	4	6	7	8	8	7	6	5	7	8	8	7	6	8	10	11	12	13	13	12	11	10	9	10	11	13	13	12
TL:	0	0	0	0	0	0	0	0	0	0	0	0	0	0	0	0	0	0	0	0	0	0	0	0	0	0	0	0	0	0	0	0	0	0	0	0	0	0	0	0	0	0	0	0	0	0	0	0	0
RR?:	-	-	-	-	-	-	-	-	-	-	-	-	-	-	-	-	-	-	-	-	-	-	-	-	-	-	-	-	-	-	-	-	-	-	-	-	-	-	-	-	-	-	-	-	-	-	-	-	-
Delta1:	0	0	0	0	0	0	0	0	0	0	0	0	0	0	0	0	0	0	0	0	0	0	0	0	0	0	0	0	0	0	0	0	0	0	0	0	0	0	0	0	0	0	0	0	0	0	0	0	0
P_Delta1:	1	1	1	1	1	1	1	1	1	1	1	1	1	1	1	1	1	1	1	1	1	1	1	1	1	1	1	1	1	1	1	1	1	1	1	1	1	1	1	1	1	1	1	1	1	1	1	1	1
Delta2:	0	0	0	0	0	0	0	0	0	0	0	0	0	0	0	0	0	0	0	0	0	0	0	0	0	0	0	0	0	0	0	0	0	0	0	0	0	0	0	0	0	0	0	0	0	0	0	0	0
P_Delta2:	1	1	1	1	1	1	1	1	1	1	1	1	1	1	1	1	1	1	1	1	1	1	1	1	1	1	1	1	1	1	1	1	1	1	1	1	1	1	1	1	1	1	1	1	1	1	1	1	1
SGPr:	1	1	1	1	1	1	1	1	1	1	1	1	1	1	1	1	1	1	1	1	1	1	1	1	1	1	1	1	1	1	1	1	1	1	1	1	1	1	1	1	1	1	1	1	1	1	1	1	1
P_dSGP:	1	1	1	1	1	1	1	1	1	1	1	1	1	1	1	1	1	1	1	1	1	1	1	1	1	1	1	1	1	1	1	1	1	1	1	1	1	1	1	1	1	1	1	1	1	1	1	1	1
Node:	250	251	252
Paup#:	135	129	128
Dy:	120	126	127
ND:	2	1	0
TL:	0	0	0
RR?:	-	-	-
Delta1:	0.880398	-126889	271242
P_Delta1:	0.187059	0.874244	0.0311651
Delta2:	108933	0.427458	248491
P_Delta2:	0.160882	0.322681	0.0401949
SGPr:	0.0336134	0.096	0.015873
P_dSGP:	0.46967	0.564343	0.425558
RR?: * Denotes nodes for which random resolutions were performed due to a polytomy at the first nested node in the larger descendant
	** Denotes nodes for which random resolutions were performed due to a polytomy at that node.
************************** end general information **************************
************* WHOLE-TREE TESTS OF DIVERSIFICATION RATE VARIATION *************
stat:	Mr	Ic/PrIc	sumlnP*/Mp*	PNP/Mp	sumP*/Ms*	SNP/Ms	B1/PrB1
Min ERM	0.0120607	1257	-0.945501	5.98016e-24	0.566634	913036	573669
Max ERM	0.999999	188	-0.164402	0.186104	0.868589	115735	76875
Observed	0.00132154	1440	-115293	5.83239e-32	0.497116	851122	554096
--> TailPr		0	0	0	0	0	0
*********** end whole-tree tests of diversification rate variation ***********
******************* SHIFT STATISTICS FOR INDIVIDUAL NODES *******************
***************** end shift statistics for individual nodes *****************
[truncated: 201 more columns]

## Sheet: Time bin 5
******* TREE #0 *******
**************************** GENERAL INFORMATION ****************************
Mon Feb 10 14:28:27 2014
Tree from file: tb5symme.tre
-------------------------------- SETTINGS --------------------------------
Numbers as:	taxon labels
Number of simulated trees:	1000000
--------------------------------------------------------------------------
Number of taxa:	150
Tree:	(1,((2,((3,4),(5,(6,7)))),((8,9),((10,((11,12),(13,14))),((15,(16,(17,18))),((19,(20,21)),((22,((23,(24,(25,(26,27)))),(28,((29,30),((31,32),((33,(34,(35,(36,(37,38))))),((39,40),(41,(42,(43,(44,(45,46)))))))))))),(((47,48),((49,50),((51,52),(53,(54,(55,56)))))),(57,((((58,59),(60,(61,(62,63)))),(64,((65,((66,(67,(68,(69,70)))),(71,(72,(73,((74,(75,76)),(77,(78,79)))))))),(80,((81,(82,83)),((84,(…
Node:	0	1	2	3	4	5	6	7	8	9	10	11	12	13	14	15	16	17	18	19	20	21	22	23	24	25	26	27	28	29	30	31	32	33	34	35	36	37	38	39	40	41	42	43	44	45	46	47	48
Paup#:	1	2	3	4	155	5	6	7	157	156	154	153	8	9	159	10	11	12	163	13	14	164	162	161	15	16	17	18	168	167	166	19	20	21	171	170	22	23	24	25	26	27	178	177	176	175	28	29	30
Dy:	1	1	1	1	2	1	1	1	2	3	5	6	1	1	2	1	1	1	2	1	1	2	4	5	1	1	1	1	2	3	4	1	1	1	2	3	1	1	1	1	1	1	2	3	4	5	1	1	1
ND:	1	3	5	5	4	5	6	6	5	4	3	2	4	4	3	5	7	7	6	7	7	6	5	4	6	7	8	8	7	6	5	7	8	8	7	6	8	10	11	12	13	13	12	11	10	9	10	12	12
TL:	0	0	0	0	0	0	0	0	0	0	0	0	0	0	0	0	0	0	0	0	0	0	0	0	0	0	0	0	0	0	0	0	0	0	0	0	0	0	0	0	0	0	0	0	0	0	0	0	0
RR?:	-	-	-	-	-	-	-	-	-	-	-	-	-	-	-	-	-	-	-	-	-	-	-	-	-	-	-	-	-	-	-	-	-	-	-	-	-	-	-	-	-	-	-	-	-	-	-	-	-
Delta1:	0	0	0	0	0	0	0	0	0	0	0	0	0	0	0	0	0	0	0	0	0	0	0	0	0	0	0	0	0	0	0	0	0	0	0	0	0	0	0	0	0	0	0	0	0	0	0	0	0
P_Delta1:	1	1	1	1	1	1	1	1	1	1	1	1	1	1	1	1	1	1	1	1	1	1	1	1	1	1	1	1	1	1	1	1	1	1	1	1	1	1	1	1	1	1	1	1	1	1	1	1	1
Delta2:	0	0	0	0	0	0	0	0	0	0	0	0	0	0	0	0	0	0	0	0	0	0	0	0	0	0	0	0	0	0	0	0	0	0	0	0	0	0	0	0	0	0	0	0	0	0	0	0	0
P_Delta2:	1	1	1	1	1	1	1	1	1	1	1	1	1	1	1	1	1	1	1	1	1	1	1	1	1	1	1	1	1	1	1	1	1	1	1	1	1	1	1	1	1	1	1	1	1	1	1	1	1
SGPr:	1	1	1	1	1	1	1	1	1	1	1	1	1	1	1	1	1	1	1	1	1	1	1	1	1	1	1	1	1	1	1	1	1	1	1	1	1	1	1	1	1	1	1	1	1	1	1	1	1
P_dSGP:	1	1	1	1	1	1	1	1	1	1	1	1	1	1	1	1	1	1	1	1	1	1	1	1	1	1	1	1	1	1	1	1	1	1	1	1	1	1	1	1	1	1	1	1	1	1	1	1	1
Node:	250	251	252	253	254	255	256	257	258	259	260	261	262	263	264	265	266	267	268	269	270	271	272	273	274	275	276	277	278	279	280	281	282	283	284	285	286	287	288	289	290	291	292	293	294	295	296	297	298
Paup#:	273	135	136	286	137	138	139	140	290	289	141	142	143	144	145	146	296	295	147	148	149	150	299	298	297	294	293	292	291	288	287	285	272	271	270	268	267	261	251	208	207	197	172	169	165	160	158	152	151
Dy:	13	1	1	2	1	1	1	1	2	3	1	1	1	1	1	1	2	3	1	1	1	1	2	3	4	7	8	9	10	13	14	16	29	30	31	33	34	40	50	93	94	104	129	132	136	141	143	149	150
ND:	17	19	19	18	19	21	22	22	21	20	21	22	23	25	26	26	25	24	25	26	27	27	26	25	24	23	22	21	20	19	18	17	16	15	14	13	12	11	10	9	8	7	6	5	4	3	2	1	0
TL:	0	0	0	0	0	0	0	0	0	0	0	0	0	0	0	0	0	0	0	0	0	0	0	0	0	0	0	0	0	0	0	0	0	0	0	0	0	0	0	0	0	0	0	0	0	0	0	0	0
RR?:	-	-	-	-	-	-	-	-	-	-	-	-	-	-	-	-	-	-	-	-	-	-	-	-	-	-	-	-	-	-	-	-	-	-	-	-	-	-	-	-	-	-	-	-	-	-	-	-	-
Delta1:	-0.420086	0	0	0	0	0	0	0	0	0	0	0	0	0	0	0	0	0	0	0	0	0	0	0	0	0	0	0	0.117783	-163479	200251	-124904	-130049	335187	0.0339016	-132287	141818	-254873	-0.32129	-0.61874	452485	-315417	-0.7397	232674	-0.30989	-0.216508	113041	-127639	271086
P_Delta1:	0.737169	1	1	1	1	1	1	1	1	1	1	1	1	1	1	1	1	1	1	1	1	1	1	1	1	1	1	1	0.455026	0.855159	0.102564	0.844858	0.870886	0.00985222	0.473702	0.862356	0.114166	0.944916	0.675423	0.759119	0.00187003	0.976877	0.784965	0.0453465	0.667467	0.631525	0.146415	0.872889	0.0308547
Delta2:	0.0686345	0	0	0	0	0	0	0	0	0	0	0	0	0	0	0	0	0	0	0	0	0	0	0	0	0	0	0	0.693147	0.116737	179176	0.246564	0.00197697	32581	0.693147	0.402381	138629	0.220976	0.194018	0.00155081	445435	0.31522	0.18105	209667	0.570686	0.57569	124598	0.427458	248491
P_Delta2:	0.536772	1	1	1	1	1	1	1	1	1	1	1	1	1	1	1	1	1	1	1	1	1	1	1	1	1	1	1	0.253968	0.512963	0.128205	0.395649	0.823401	0.0147783	0.240687	0.329163	0.121986	0.421347	0.439263	0.863107	0.00327256	0.370677	0.447854	0.0584552	0.274491	0.273953	0.137544	0.323512	0.0393209
SGPr:	0.666667	1	1	1	1	1	1	1	1	1	1	1	1	1	1	1	1	1	1	1	1	1	1	1	1	1	1	1	0.222222	0.5	0.153846	0.266667	0.928571	0.0689655	0.0666667	0.125	0.0606061	0.307692	0.408163	0.934783	0.0215054	0.194175	0.390625	0.0458015	0.0592593	0.0714286	0.028169	0.0810811	0.0134228
P_dSGP:	0.714947	1	1	1	1	1	1	1	1	1	1	1	1	1	1	1	1	1	1	1	1	1	1	1	1	1	1	1	0.499471	0.799603	0.220357	0.609415	0.952736	0.00748039	0.515179	0.572299	0.451597	0.726772	0.605421	0.891113	0.00330367	0.661162	0.680224	0.215215	0.515691	0.514588	0.460552	0.554179	0.436708
RR?: * Denotes nodes for which random resolutions were performed due to a polytomy at the first nested node in the larger descendant
	** Denotes nodes for which random resolutions were performed due to a polytomy at that node.
************************** end general information **************************
************* WHOLE-TREE TESTS OF DIVERSIFICATION RATE VARIATION *************
stat:	Mr	Ic/PrIc	sumlnP*/Mp*	PNP/Mp	sumP*/Ms*	SNP/Ms	B1/PrB1
Min ERM	0.0351659	1546	-0.968535	2.66448e-27	0.571809	108223	695098
Max ERM	0.999999	246	-0.189465	0.0111087	0.857911	137076	898873
Observed	0.000943768	1708	-112651	2.52471e-37	0.503486	101657	671782
--> TailPr		0	0	0	0	0	0
*********** end whole-tree tests of diversification rate variation ***********
******************* SHIFT STATISTICS FOR INDIVIDUAL NODES *******************
***************** end shift statistics for individual nodes *****************
[truncated: 201 more columns]

## Sheet: Time bin 6
******* TREE #0 *******
**************************** GENERAL INFORMATION ****************************
Tue Feb 11 17:45:15 2014
Tree from file: tb6symme.tre
-------------------------------- SETTINGS --------------------------------
Numbers as:	taxon labels
Number of simulated trees:	1000000
--------------------------------------------------------------------------
Number of taxa:	178
Tree:	(1,((2,((3,4),(5,(6,7)))),((8,9),((10,((11,12),(13,14))),((15,(16,(17,18))),((19,(20,21)),((22,((23,(24,(25,(26,27)))),(28,((29,30),((31,32),((33,(34,(35,(36,(37,38))))),((39,(40,(41,42))),(43,(44,((45,46),((47,(48,49)),((50,51),(52,(53,54)))))))))))))),(((55,56),((57,58),((59,60),((61,62),(63,(64,65)))))),(66,((((67,68),(69,(70,(71,72)))),(73,((74,((75,(76,(77,(78,79)))),(80,(81,(82,((83,(84,85)…
Node:	0	1	2	3	4	5	6	7	8	9	10	11	12	13	14	15	16	17	18	19	20	21	22	23	24	25	26	27	28	29	30	31	32	33	34	35	36	37	38	39	40	41	42	43	44	45	46	47	48
Paup#:	1	2	3	4	183	5	6	7	185	184	182	181	8	9	187	10	11	12	191	13	14	192	190	189	15	16	17	18	196	195	194	19	20	21	199	198	22	23	24	25	26	27	206	205	204	203	28	29	30
Dy:	1	1	1	1	2	1	1	1	2	3	5	6	1	1	2	1	1	1	2	1	1	2	4	5	1	1	1	1	2	3	4	1	1	1	2	3	1	1	1	1	1	1	2	3	4	5	1	1	1
ND:	1	3	5	5	4	5	6	6	5	4	3	2	4	4	3	5	7	7	6	7	7	6	5	4	6	7	8	8	7	6	5	7	8	8	7	6	8	10	11	12	13	13	12	11	10	9	10	12	12
TL:	0	0	0	0	0	0	0	0	0	0	0	0	0	0	0	0	0	0	0	0	0	0	0	0	0	0	0	0	0	0	0	0	0	0	0	0	0	0	0	0	0	0	0	0	0	0	0	0	0
RR?:	-	-	-	-	-	-	-	-	-	-	-	-	-	-	-	-	-	-	-	-	-	-	-	-	-	-	-	-	-	-	-	-	-	-	-	-	-	-	-	-	-	-	-	-	-	-	-	-	-
Delta1:	0	0	0	0	0	0	0	0	0	0	0	0	0	0	0	0	0	0	0	0	0	0	0	0	0	0	0	0	0	0	0	0	0	0	0	0	0	0	0	0	0	0	0	0	0	0	0	0	0
P_Delta1:	1	1	1	1	1	1	1	1	1	1	1	1	1	1	1	1	1	1	1	1	1	1	1	1	1	1	1	1	1	1	1	1	1	1	1	1	1	1	1	1	1	1	1	1	1	1	1	1	1
Delta2:	0	0	0	0	0	0	0	0	0	0	0	0	0	0	0	0	0	0	0	0	0	0	0	0	0	0	0	0	0	0	0	0	0	0	0	0	0	0	0	0	0	0	0	0	0	0	0	0	0
P_Delta2:	1	1	1	1	1	1	1	1	1	1	1	1	1	1	1	1	1	1	1	1	1	1	1	1	1	1	1	1	1	1	1	1	1	1	1	1	1	1	1	1	1	1	1	1	1	1	1	1	1
SGPr:	1	1	1	1	1	1	1	1	1	1	1	1	1	1	1	1	1	1	1	1	1	1	1	1	1	1	1	1	1	1	1	1	1	1	1	1	1	1	1	1	1	1	1	1	1	1	1	1	1
P_dSGP:	1	1	1	1	1	1	1	1	1	1	1	1	1	1	1	1	1	1	1	1	1	1	1	1	1	1	1	1	1	1	1	1	1	1	1	1	1	1	1	1	1	1	1	1	1	1	1	1	1
Node:	250	251	252	253	254	255	256	257	258	259	260	261	262	263	264	265	266	267	268	269	270	271	272	273	274	275	276	277	278	279	280	281	282	283	284	285	286	287	288	289	290	291	292	293	294	295	296	297	298
Paup#:	137	138	316	315	314	313	312	311	310	309	308	307	304	302	300	139	140	141	142	143	144	322	321	320	319	318	145	146	147	325	148	149	150	151	152	153	332	331	330	154	155	334	156	157	158	159	160	161	162
Dy:	1	1	2	3	4	5	6	7	8	9	10	11	14	16	18	1	1	1	1	1	1	2	3	4	5	6	1	1	1	2	1	1	1	1	1	1	2	3	4	1	1	2	1	1	1	1	1	1	1
ND:	24	24	23	22	21	20	19	18	17	16	15	14	13	12	11	13	14	15	16	17	17	16	15	14	13	12	13	15	15	14	15	16	19	20	21	21	20	19	18	20	20	19	20	21	22	23	24	25	25
TL:	0	0	0	0	0	0	0	0	0	0	0	0	0	0	0	0	0	0	0	0	0	0	0	0	0	0	0	0	0	0	0	0	0	0	0	0	0	0	0	0	0	0	0	0	0	0	0	0	0
RR?:	-	-	-	-	-	-	-	-	-	-	-	-	-	-	-	-	-	-	-	-	-	-	-	-	-	-	-	-	-	-	-	-	-	-	-	-	-	-	-	-	-	-	-	-	-	-	-	-	-
Delta1:	0	0	0	0	0	0	0	0	0	0	0.117783	0.105361	-16618	0.675132	0.126574	0	0	0	0	0	0	0	0	0	0	0	0	0	0	0	0	0	0	0	0	0	0	0	0	0	0	0	0	0	0	0	0	0	0
P_Delta1:	1	1	1	1	1	1	1	1	1	1	0.455026	0.435714	0.857753	0.251038	0.423585	1	1	1	1	1	1	1	1	1	1	1	1	1	1	1	1	1	1	1	1	1	1	1	1	1	1	1	1	1	1	1	1	1	1
Delta2:	0	0	0	0	0	0	0	0	0	0	0.693147	0.693147	0.116737	0.678474	0.547187	0	0	0	0	0	0	0	0	0	0	0	0	0	0	0	0	0	0	0	0	0	0	0	0	0	0	0	0	0	0	0	0	0	0
P_Delta2:	1	1	1	1	1	1	1	1	1	1	0.253968	0.25	0.488267	0.247863	0.295885	1	1	1	1	1	1	1	1	1	1	1	1	1	1	1	1	1	1	1	1	1	1	1	1	1	1	1	1	1	1	1	1	1	1
SGPr:	1	1	1	1	1	1	1	1	1	1	0.222222	0.2	0.461538	0.266667	0.235294	1	1	1	1	1	1	1	1	1	1	1	1	1	1	1	1	1	1	1	1	1	1	1	1	1	1	1	1	1	1	1	1	1	1
P_dSGP:	1	1	1	1	1	1	1	1	1	1	0.499471	0.502381	0.718926	0.311545	0.479794	1	1	1	1	1	1	1	1	1	1	1	1	1	1	1	1	1	1	1	1	1	1	1	1	1	1	1	1	1	1	1	1	1	1
RR?: * Denotes nodes for which random resolutions were performed due to a polytomy at the first nested node in the larger descendant
	** Denotes nodes for which random resolutions were performed due to a polytomy at that node.
************************** end general information **************************
************* WHOLE-TREE TESTS OF DIVERSIFICATION RATE VARIATION *************
stat:	Mr	Ic/PrIc	sumlnP*/Mp*	PNP/Mp	sumP*/Ms*	SNP/Ms	B1/PrB1
Min ERM	0.0139876	1704	-0.860179	3.52921e-33	0.585573	129041	83659
Max ERM	1	313	-0.201037	2.89563e-05	0.854501	160987	106202
Observed	0.000668012	2208	-119755	1.37822e-49	0.47451	116371	777353
--> TailPr		0	0	0	0	0	0
*********** end whole-tree tests of diversification rate variation ***********
******************* SHIFT STATISTICS FOR INDIVIDUAL NODES *******************
***************** end shift statistics for individual nodes *****************
[truncated: 201 more columns]

## Sheet: Time bin 7
******* TREE #0 *******
**************************** GENERAL INFORMATION ****************************
Wed Feb 12 11:09:29 2014
Tree from file: tb7symme.tre
-------------------------------- SETTINGS --------------------------------
Numbers as:	taxon labels
Number of simulated trees:	1000000
--------------------------------------------------------------------------
Number of taxa:	195
Tree:	(1,((2,((3,4),(5,(6,7)))),((8,9),((10,((11,12),(13,14))),((15,(16,(17,18))),((19,(20,21)),((22,((23,(24,(25,(26,27)))),(28,((29,30),((31,32),((33,(34,(35,(36,(37,38))))),((39,(40,(41,42))),(43,(44,((45,(46,(47,(48,(49,(50,51)))))),(52,((53,54),((55,56),(57,(58,59))))))))))))))),(((60,61),((62,63),((64,65),((66,67),(68,(69,70)))))),(71,((((72,73),((74,75),((76,(77,78)),(79,(80,(81,(82,(83,(84,(85,…
Node:	0	1	2	3	4	5	6	7	8	9	10	11	12	13	14	15	16	17	18	19	20	21	22	23	24	25	26	27	28	29	30	31	32	33	34	35	36	37	38	39	40	41	42	43	44	45	46	47	48
Paup#:	1	2	3	4	200	5	6	7	202	201	199	198	8	9	204	10	11	12	208	13	14	209	207	206	15	16	17	18	213	212	211	19	20	21	216	215	22	23	24	25	26	27	223	222	221	220	28	29	30
Dy:	1	1	1	1	2	1	1	1	2	3	5	6	1	1	2	1	1	1	2	1	1	2	4	5	1	1	1	1	2	3	4	1	1	1	2	3	1	1	1	1	1	1	2	3	4	5	1	1	1
ND:	1	3	5	5	4	5	6	6	5	4	3	2	4	4	3	5	7	7	6	7	7	6	5	4	6	7	8	8	7	6	5	7	8	8	7	6	8	10	11	12	13	13	12	11	10	9	10	12	12
TL:	0	0	0	0	0	0	0	0	0	0	0	0	0	0	0	0	0	0	0	0	0	0	0	0	0	0	0	0	0	0	0	0	0	0	0	0	0	0	0	0	0	0	0	0	0	0	0	0	0
RR?:	-	-	-	-	-	-	-	-	-	-	-	-	-	-	-	-	-	-	-	-	-	-	-	-	-	-	-	-	-	-	-	-	-	-	-	-	-	-	-	-	-	-	-	-	-	-	-	-	-
Delta1:	0	0	0	0	0	0	0	0	0	0	0	0	0	0	0	0	0	0	0	0	0	0	0	0	0	0	0	0	0	0	0	0	0	0	0	0	0	0	0	0	0	0	0	0	0	0	0	0	0
P_Delta1:	1	1	1	1	1	1	1	1	1	1	1	1	1	1	1	1	1	1	1	1	1	1	1	1	1	1	1	1	1	1	1	1	1	1	1	1	1	1	1	1	1	1	1	1	1	1	1	1	1
Delta2:	0	0	0	0	0	0	0	0	0	0	0	0	0	0	0	0	0	0	0	0	0	0	0	0	0	0	0	0	0	0	0	0	0	0	0	0	0	0	0	0	0	0	0	0	0	0	0	0	0
P_Delta2:	1	1	1	1	1	1	1	1	1	1	1	1	1	1	1	1	1	1	1	1	1	1	1	1	1	1	1	1	1	1	1	1	1	1	1	1	1	1	1	1	1	1	1	1	1	1	1	1	1
SGPr:	1	1	1	1	1	1	1	1	1	1	1	1	1	1	1	1	1	1	1	1	1	1	1	1	1	1	1	1	1	1	1	1	1	1	1	1	1	1	1	1	1	1	1	1	1	1	1	1	1
P_dSGP:	1	1	1	1	1	1	1	1	1	1	1	1	1	1	1	1	1	1	1	1	1	1	1	1	1	1	1	1	1	1	1	1	1	1	1	1	1	1	1	1	1	1	1	1	1	1	1	1	1
Node:	250	251	252	253	254	255	256	257	258	259	260	261	262	263	264	265	266	267	268	269	270	271	272	273	274	275	276	277	278	279	280	281	282	283	284	285	286	287	288	289	290	291	292	293	294	295	296	297	298
Paup#:	131	132	328	133	134	135	136	331	330	329	327	137	138	139	140	141	142	143	339	338	337	336	144	145	146	147	148	149	345	344	150	151	152	347	346	343	342	341	340	335	334	153	154	155	156	351	350	157	158
Dy:	1	1	2	1	1	1	1	2	3	4	6	1	1	1	1	1	1	1	2	3	4	5	1	1	1	1	1	1	2	3	1	1	1	2	3	6	7	8	9	14	15	1	1	1	1	2	3	1	1
ND:	13	13	12	13	14	15	15	14	13	12	11	12	14	16	17	18	19	19	18	17	16	15	16	17	18	20	21	21	20	19	20	21	21	20	19	18	17	16	15	14	13	14	16	17	17	16	15	17	18
TL:	0	0	0	0	0	0	0	0	0	0	0	0	0	0	0	0	0	0	0	0	0	0	0	0	0	0	0	0	0	0	0	0	0	0	0	0	0	0	0	0	0	0	0	0	0	0	0	0	0
RR?:	-	-	-	-	-	-	-	-	-	-	-	-	-	-	-	-	-	-	-	-	-	-	-	-	-	-	-	-	-	-	-	-	-	-	-	-	-	-	-	-	-	-	-	-	-	-	-	-	-
Delta1:	0	0	0	0	0	0	0	0	0	0	0	0	0	0	0	0	0	0	0	0	0	0	0	0	0	0	0	0	0	0	0	0	0	0	0	0	0	0	0	-194524	250486	0	0	0	0	0	0	0	0
P_Delta1:	1	1	1	1	1	1	1	1	1	1	1	1	1	1	1	1	1	1	1	1	1	1	1	1	1	1	1	1	1	1	1	1	1	1	1	1	1	1	1	1	0.0549451	1	1	1	1	1	1	1	1
Delta2:	0	0	0	0	0	0	0	0	0	0	0	0	0	0	0	0	0	0	0	0	0	0	0	0	0	0	0	0	0	0	0	0	0	0	0	0	0	0	0	0.0135466	230259	0	0	0	0	0	0	0	0
P_Delta2:	1	1	1	1	1	1	1	1	1	1	1	1	1	1	1	1	1	1	1	1	1	1	1	1	1	1	1	1	1	1	1	1	1	1	1	1	1	1	1	0.659818	0.0769231	1	1	1	1	1	1	1	1
SGPr:	1	1	1	1	1	1	1	1	1	1	1	1	1	1	1	1	1	1	1	1	1	1	1	1	1	1	1	1	1	1	1	1	1	1	1	1	1	1	1	0.769231	0.142857	1	1	1	1	1	1	1	1
P_dSGP:	1	1	1	1	1	1	1	1	1	1	1	1	1	1	1	1	1	1	1	1	1	1	1	1	1	1	1	1	1	1	1	1	1	1	1	1	1	1	1	0.930403	0.0787546	1	1	1	1	1	1	1	1
RR?: * Denotes nodes for which random resolutions were performed due to a polytomy at the first nested node in the larger descendant
	** Denotes nodes for which random resolutions were performed due to a polytomy at that node.
************************** end general information **************************
************* WHOLE-TREE TESTS OF DIVERSIFICATION RATE VARIATION *************
stat:	Mr	Ic/PrIc	sumlnP*/Mp*	PNP/Mp	sumP*/Ms*	SNP/Ms	B1/PrB1
Min ERM	0.0484846	2007	-0.830714	2.80578e-34	0.598811	144965	917865
Max ERM	0.999998	359	-0.200741	1.00291e-06	0.848293	175675	116043
Observed	0.000555765	2559	-122556	2.4495e-56	0.472898	128042	857311
--> TailPr		0	0	0	0	0	0
*********** end whole-tree tests of diversification rate variation ***********
******************* SHIFT STATISTICS FOR INDIVIDUAL NODES *******************
***************** end shift statistics for individual nodes *****************
[truncated: 201 more columns]

## Sheet: Time bin 8
******* TREE #0 *******
**************************** GENERAL INFORMATION ****************************
Mon Feb 10 19:07:45 2014
Tree from file: tb8symme.tre
-------------------------------- SETTINGS --------------------------------
Numbers as:	taxon labels
Number of simulated trees:	1000000
--------------------------------------------------------------------------
Number of taxa:	219
Tree:	(1,((2,((3,4),(5,(6,7)))),((8,9),((10,((11,12),(13,14))),((15,(16,(17,18))),((19,(20,21)),((22,((23,(24,(25,(26,27)))),(28,((29,30),((31,32),((33,(34,(35,(36,(37,38))))),((39,(40,(41,42))),(43,(44,((45,(46,(47,(48,(49,(50,51)))))),(52,((53,54),((55,56),(57,(58,59))))))))))))))),(((60,61),((62,63),((64,65),((66,67),(68,(69,70)))))),(71,((((72,73),((74,75),((76,(77,78)),(79,(80,(81,(82,((83,84),(85…
Node:	0	1	2	3	4	5	6	7	8	9	10	11	12	13	14	15	16	17	18	19	20	21	22	23	24	25	26	27	28	29	30	31	32	33	34	35	36	37	38	39	40	41	42	43	44	45	46	47	48
Paup#:	1	2	3	4	224	5	6	7	226	225	223	222	8	9	228	10	11	12	232	13	14	233	231	230	15	16	17	18	237	236	235	19	20	21	240	239	22	23	24	25	26	27	247	246	245	244	28	29	30
Dy:	1	1	1	1	2	1	1	1	2	3	5	6	1	1	2	1	1	1	2	1	1	2	4	5	1	1	1	1	2	3	4	1	1	1	2	3	1	1	1	1	1	1	2	3	4	5	1	1	1
ND:	1	3	5	5	4	5	6	6	5	4	3	2	4	4	3	5	7	7	6	7	7	6	5	4	6	7	8	8	7	6	5	7	8	8	7	6	8	10	11	12	13	13	12	11	10	9	10	12	12
TL:	0	0	0	0	0	0	0	0	0	0	0	0	0	0	0	0	0	0	0	0	0	0	0	0	0	0	0	0	0	0	0	0	0	0	0	0	0	0	0	0	0	0	0	0	0	0	0	0	0
RR?:	-	-	-	-	-	-	-	-	-	-	-	-	-	-	-	-	-	-	-	-	-	-	-	-	-	-	-	-	-	-	-	-	-	-	-	-	-	-	-	-	-	-	-	-	-	-	-	-	-
Delta1:	0	0	0	0	0	0	0	0	0	0	0	0	0	0	0	0	0	0	0	0	0	0	0	0	0	0	0	0	0	0	0	0	0	0	0	0	0	0	0	0	0	0	0	0	0	0	0	0	0
P_Delta1:	1	1	1	1	1	1	1	1	1	1	1	1	1	1	1	1	1	1	1	1	1	1	1	1	1	1	1	1	1	1	1	1	1	1	1	1	1	1	1	1	1	1	1	1	1	1	1	1	1
Delta2:	0	0	0	0	0	0	0	0	0	0	0	0	0	0	0	0	0	0	0	0	0	0	0	0	0	0	0	0	0	0	0	0	0	0	0	0	0	0	0	0	0	0	0	0	0	0	0	0	0
P_Delta2:	1	1	1	1	1	1	1	1	1	1	1	1	1	1	1	1	1	1	1	1	1	1	1	1	1	1	1	1	1	1	1	1	1	1	1	1	1	1	1	1	1	1	1	1	1	1	1	1	1
SGPr:	1	1	1	1	1	1	1	1	1	1	1	1	1	1	1	1	1	1	1	1	1	1	1	1	1	1	1	1	1	1	1	1	1	1	1	1	1	1	1	1	1	1	1	1	1	1	1	1	1
P_dSGP:	1	1	1	1	1	1	1	1	1	1	1	1	1	1	1	1	1	1	1	1	1	1	1	1	1	1	1	1	1	1	1	1	1	1	1	1	1	1	1	1	1	1	1	1	1	1	1	1	1
Node:	250	251	252	253	254	255	256	257	258	259	260	261	262	263	264	265	266	267	268	269	270	271	272	273	274	275	276	277	278	279	280	281	282	283	284	285	286	287	288	289	290	291	292	293	294	295	296	297	298
Paup#:	312	292	132	133	353	134	135	136	137	356	355	354	352	138	139	140	141	142	143	144	364	363	362	361	145	146	147	148	149	150	370	369	151	152	153	372	371	368	367	366	365	360	359	154	155	156	157	376	375
Dy:	40	60	1	1	2	1	1	1	1	2	3	4	6	1	1	1	1	1	1	1	2	3	4	5	1	1	1	1	1	1	2	3	1	1	1	2	3	6	7	8	9	14	15	1	1	1	1	2	3
ND:	11	10	13	13	12	13	14	15	15	14	13	12	11	12	14	16	17	18	19	19	18	17	16	15	16	17	18	20	21	21	20	19	20	21	21	20	19	18	17	16	15	14	13	14	16	17	17	16	15
TL:	0	0	0	0	0	0	0	0	0	0	0	0	0	0	0	0	0	0	0	0	0	0	0	0	0	0	0	0	0	0	0	0	0	0	0	0	0	0	0	0	0	0	0	0	0	0	0	0	0
RR?:	-	-	-	-	-	-	-	-	-	-	-	-	-	-	-	-	-	-	-	-	-	-	-	-	-	-	-	-	-	-	-	-	-	-	-	-	-	-	-	-	-	-	-	-	-	-	-	-	-
Delta1:	-254873	-0.784008	0	0	0	0	0	0	0	0	0	0	0	0	0	0	0	0	0	0	0	0	0	0	0	0	0	0	0	0	0	0	0	0	0	0	0	0	0	0	0	-194524	250486	0	0	0	0	0	0
P_Delta1:	0.944916	0.797025	1	1	1	1	1	1	1	1	1	1	1	1	1	1	1	1	1	1	1	1	1	1	1	1	1	1	1	1	1	1	1	1	1	1	1	1	1	1	1	1	0.0549451	1	1	1	1	1	1
Delta2:	0.220976	0.0478452	0	0	0	0	0	0	0	0	0	0	0	0	0	0	0	0	0	0	0	0	0	0	0	0	0	0	0	0	0	0	0	0	0	0	0	0	0	0	0	0.0135466	230259	0	0	0	0	0	0
P_Delta2:	0.421347	0.592182	1	1	1	1	1	1	1	1	1	1	1	1	1	1	1	1	1	1	1	1	1	1	1	1	1	1	1	1	1	1	1	1	1	1	1	1	1	1	1	0.659818	0.0769231	1	1	1	1	1	1
SGPr:	0.307692	0.677966	1	1	1	1	1	1	1	1	1	1	1	1	1	1	1	1	1	1	1	1	1	1	1	1	1	1	1	1	1	1	1	1	1	1	1	1	1	1	1	0.769231	0.142857	1	1	1	1	1	1
P_dSGP:	0.726772	0.808052	1	1	1	1	1	1	1	1	1	1	1	1	1	1	1	1	1	1	1	1	1	1	1	1	1	1	1	1	1	1	1	1	1	1	1	1	1	1	1	0.930403	0.0787546	1	1	1	1	1	1
RR?: * Denotes nodes for which random resolutions were performed due to a polytomy at the first nested node in the larger descendant
	** Denotes nodes for which random resolutions were performed due to a polytomy at that node.
************************** end general information **************************
************* WHOLE-TREE TESTS OF DIVERSIFICATION RATE VARIATION *************
stat:	Mr	Ic/PrIc	sumlnP*/Mp*	PNP/Mp	sumP*/Ms*	SNP/Ms	B1/PrB1
Min ERM	0.0236143	2302	-0.859127	1.49017e-37	0.608963	161568	103536
Max ERM	1	412	-0.230295	2.43281e-09	0.837912	195656	128.62
Observed	0.000439857	3211	-128619	1.90567e-65	0.457119	141884	96015
--> TailPr		0	0	0	0	0	0
*********** end whole-tree tests of diversification rate variation ***********
******************* SHIFT STATISTICS FOR INDIVIDUAL NODES *******************
***************** end shift statistics for individual nodes *****************
[truncated: 201 more columns]

## Sheet: Time bin 9
******* TREE #0 *******
**************************** GENERAL INFORMATION ****************************
Mon Feb 10 14:42:42 2014
Tree from file: tb9symme.tre
-------------------------------- SETTINGS --------------------------------
Numbers as:	taxon labels
Number of simulated trees:	1000000
--------------------------------------------------------------------------
Number of taxa:	235
Tree:	(1,((2,((3,4),(5,(6,7)))),((8,9),((10,((11,12),(13,14))),((15,(16,(17,18))),((19,(20,21)),((22,((23,(24,(25,(26,27)))),(28,((29,30),((31,32),((33,(34,(35,(36,(37,38))))),((39,(40,(41,42))),(43,(44,((45,(46,(47,(48,(49,(50,51)))))),((52,(53,54)),((55,56),(57,(58,59)))))))))))))),(((60,61),((62,63),((64,65),((66,67),(68,(69,70)))))),(71,((((72,73),((74,75),((76,(77,78)),(79,(80,(81,(82,((83,84),(85…
Node:	0	1	2	3	4	5	6	7	8	9	10	11	12	13	14	15	16	17	18	19	20	21	22	23	24	25	26	27	28	29	30	31	32	33	34	35	36	37	38	39	40	41	42	43	44	45	46	47	48
Paup#:	1	2	3	4	240	5	6	7	242	241	239	238	8	9	244	10	11	12	248	13	14	249	247	246	15	16	17	18	253	252	251	19	20	21	256	255	22	23	24	25	26	27	263	262	261	260	28	29	30
Dy:	1	1	1	1	2	1	1	1	2	3	5	6	1	1	2	1	1	1	2	1	1	2	4	5	1	1	1	1	2	3	4	1	1	1	2	3	1	1	1	1	1	1	2	3	4	5	1	1	1
ND:	1	3	5	5	4	5	6	6	5	4	3	2	4	4	3	5	7	7	6	7	7	6	5	4	6	7	8	8	7	6	5	7	8	8	7	6	8	10	11	12	13	13	12	11	10	9	10	12	12
TL:	0	0	0	0	0	0	0	0	0	0	0	0	0	0	0	0	0	0	0	0	0	0	0	0	0	0	0	0	0	0	0	0	0	0	0	0	0	0	0	0	0	0	0	0	0	0	0	0	0
RR?:	-	-	-	-	-	-	-	-	-	-	-	-	-	-	-	-	-	-	-	-	-	-	-	-	-	-	-	-	-	-	-	-	-	-	-	-	-	-	-	-	-	-	-	-	-	-	-	-	-
Delta1:	0	0	0	0	0	0	0	0	0	0	0	0	0	0	0	0	0	0	0	0	0	0	0	0	0	0	0	0	0	0	0	0	0	0	0	0	0	0	0	0	0	0	0	0	0	0	0	0	0
P_Delta1:	1	1	1	1	1	1	1	1	1	1	1	1	1	1	1	1	1	1	1	1	1	1	1	1	1	1	1	1	1	1	1	1	1	1	1	1	1	1	1	1	1	1	1	1	1	1	1	1	1
Delta2:	0	0	0	0	0	0	0	0	0	0	0	0	0	0	0	0	0	0	0	0	0	0	0	0	0	0	0	0	0	0	0	0	0	0	0	0	0	0	0	0	0	0	0	0	0	0	0	0	0
P_Delta2:	1	1	1	1	1	1	1	1	1	1	1	1	1	1	1	1	1	1	1	1	1	1	1	1	1	1	1	1	1	1	1	1	1	1	1	1	1	1	1	1	1	1	1	1	1	1	1	1	1
SGPr:	1	1	1	1	1	1	1	1	1	1	1	1	1	1	1	1	1	1	1	1	1	1	1	1	1	1	1	1	1	1	1	1	1	1	1	1	1	1	1	1	1	1	1	1	1	1	1	1	1
P_dSGP:	1	1	1	1	1	1	1	1	1	1	1	1	1	1	1	1	1	1	1	1	1	1	1	1	1	1	1	1	1	1	1	1	1	1	1	1	1	1	1	1	1	1	1	1	1	1	1	1	1
Node:	250	251	252	253	254	255	256	257	258	259	260	261	262	263	264	265	266	267	268	269	270	271	272	273	274	275	276	277	278	279	280	281	282	283	284	285	286	287	288	289	290	291	292	293	294	295	296	297	298
Paup#:	131	132	368	133	134	135	136	371	370	369	367	137	138	139	140	141	142	143	379	378	377	376	144	145	146	147	148	149	385	384	150	151	152	387	386	383	382	381	380	375	374	153	154	155	156	391	390	157	158
Dy:	1	1	2	1	1	1	1	2	3	4	6	1	1	1	1	1	1	1	2	3	4	5	1	1	1	1	1	1	2	3	1	1	1	2	3	6	7	8	9	14	15	1	1	1	1	2	3	1	1
ND:	13	13	12	13	14	15	15	14	13	12	11	12	14	16	17	18	19	19	18	17	16	15	16	17	18	20	21	21	20	19	20	21	21	20	19	18	17	16	15	14	13	14	16	17	17	16	15	17	18
TL:	0	0	0	0	0	0	0	0	0	0	0	0	0	0	0	0	0	0	0	0	0	0	0	0	0	0	0	0	0	0	0	0	0	0	0	0	0	0	0	0	0	0	0	0	0	0	0	0	0
RR?:	-	-	-	-	-	-	-	-	-	-	-	-	-	-	-	-	-	-	-	-	-	-	-	-	-	-	-	-	-	-	-	-	-	-	-	-	-	-	-	-	-	-	-	-	-	-	-	-	-
Delta1:	0	0	0	0	0	0	0	0	0	0	0	0	0	0	0	0	0	0	0	0	0	0	0	0	0	0	0	0	0	0	0	0	0	0	0	0	0	0	0	-194524	250486	0	0	0	0	0	0	0	0
P_Delta1:	1	1	1	1	1	1	1	1	1	1	1	1	1	1	1	1	1	1	1	1	1	1	1	1	1	1	1	1	1	1	1	1	1	1	1	1	1	1	1	1	0.0549451	1	1	1	1	1	1	1	1
Delta2:	0	0	0	0	0	0	0	0	0	0	0	0	0	0	0	0	0	0	0	0	0	0	0	0	0	0	0	0	0	0	0	0	0	0	0	0	0	0	0	0.0135466	230259	0	0	0	0	0	0	0	0
P_Delta2:	1	1	1	1	1	1	1	1	1	1	1	1	1	1	1	1	1	1	1	1	1	1	1	1	1	1	1	1	1	1	1	1	1	1	1	1	1	1	1	0.659818	0.0769231	1	1	1	1	1	1	1	1
SGPr:	1	1	1	1	1	1	1	1	1	1	1	1	1	1	1	1	1	1	1	1	1	1	1	1	1	1	1	1	1	1	1	1	1	1	1	1	1	1	1	0.769231	0.142857	1	1	1	1	1	1	1	1
P_dSGP:	1	1	1	1	1	1	1	1	1	1	1	1	1	1	1	1	1	1	1	1	1	1	1	1	1	1	1	1	1	1	1	1	1	1	1	1	1	1	1	0.930403	0.0787546	1	1	1	1	1	1	1	1
RR?: * Denotes nodes for which random resolutions were performed due to a polytomy at the first nested node in the larger descendant
	** Denotes nodes for which random resolutions were performed due to a polytomy at that node.
************************** end general information **************************
************* WHOLE-TREE TESTS OF DIVERSIFICATION RATE VARIATION *************
stat:	Mr	Ic/PrIc	sumlnP*/Mp*	PNP/Mp	sumP*/Ms*	SNP/Ms	B1/PrB1
Min ERM	0.285998	2370	-0.789461	1.6459e-42	0.60419	174947	111416
Max ERM	0.999999	488	-0.228274	1.37203e-09	0.836627	210485	138698
Observed	0.000381632	3623	-128247	4.55362e-67	0.476243	158302	106287
--> TailPr		0	0	0	0	0	0
*********** end whole-tree tests of diversification rate variation ***********
******************* SHIFT STATISTICS FOR INDIVIDUAL NODES *******************
***************** end shift statistics for individual nodes *****************
[truncated: 201 more columns]

[truncated: 1 more sheets: Time bin 10]
