# Supplementary material for: Diversification events and the effects of mass extinctions on Crocodyliformes evolutionary history
Source: R Soc Open Sci. 2015 May 27;2(5):140385. doi: 10.1098/rsos.140385 (PMC4453258; doi:10.1098/rsos.140385)
Supplement: 3. Crocodyliforme phylogeney - Supertree Crocodyliformes data matrix after excluding the unstable taxa 4. Crocodylia phylogeny - Data matrix for the phylogenetic analysis of the crown group 5. Crocodylia phylogeny modified - Data matrix for the phylogenetic analysis of the crown group after excludin [file rsos140385supp3.zip]

Archive with 4 entries (4 files):
- supertree matrix_v1_0_20150427_5.tnt
- Supertreematrix after excluding unstable taxa_v1_0_20150427_6.tnt
- Crocodylia matrix after excluding unstable taxa_v1_0_20150427_8.tnt
- Crocodylia matrix_v1_0_20150427_7.tnt
