# Supplementary material for: Diversification events and the effects of mass extinctions on Crocodyliformes evolutionary history
Source: R Soc Open Sci. 2015 May 27;2(5):140385. doi: 10.1098/rsos.140385 (PMC4453258; doi:10.1098/rsos.140385)
Supplement: 3. Crocodyliforme phylogeney - Supertree Crocodyliformes data matrix after excluding the unstable taxa 4. Crocodylia phylogeny - Data matrix for the phylogenetic analysis of the crown group 5. Crocodylia phylogeny modified - Data matrix for the phylogenetic analysis of the crown group after excludin [file rsos140385supp3.zip › Supertreematrix after excluding unstable taxa_v1_0_20150427_6.tnt]

xread
3401 207
OUTGROUP	000000000000000000000000000000000000000000000000000000000000000000000000000000000000000000000000000000000000000000000000000000000000000000000000000000000000000000000000000000000000000000000000000000000000000000000000000000000000000000000000000000000000000000000000000000000000000000000000000000000000000000000000000000000000000000000000000000000000000000000000000000000000000000000000000000000000000…
Acynodon_adriaticus	???????????????????????????????????????????????????????????????????????????????????????????????????????????????????????????????????????????????????????????????????????????????????????????????????????????????????????????????????????????????????????????????????????????????????????????????????????????????????????????????????????????????????????????????????????????????????????????????????????????????…
Acynodon_iberoccitanus	???????????????????????????????????????????????????????????????????????????????????????????????????????????????????????????????????????????????????????????????????????????????????????????????????????????????????????????????????????????????????????????????????????????????????????????????????????????????????????????????????????????????????????????????????????????????????????????????????????????????…
Adamantinasuchus_navae	????????????????????????????????????????????????????????????????????????????????????????????????????????????????????????????????????????????????????????????????????????????????????????????????????????????????????????????????????????????????????????????????????????????????????????????????????100000010001011000000000000110010111111000000000000010000100001011000000000000000000110101110001011000?????…
Alligatorium	?????????????????????????????????????000101001110000000000000101000000000000000??????110001000100000000000000011100010000000000000001001100011000000000110000001000110000000000???????????????????0011111110000000000000?????????????????????????????????0000001000011100001100000000000000000000000100000010001011110000000000000000000000000000000000010000100001011100001000000011000000000000000000000?????…
Alligatorellus	???????????????????????????????????????????????????????????????????????????????????????????????????????????????????????????????????????????????????????????????????????????????????????????????????????????????????????????????????????????????????????????????????????????????????????????????????????????????????????????????????????????????????????????????????????????????????????????????????????????????…
Atoposaurus	???????????????????????????????????????????????????????????????????????????????????????????????????????????????????????????????????????????????????????????????????????????????????????????????????????????????????????????????????????????????????????????????????????????????????????????????????????????????????????????????????????????????????????????????????????????????????????????????????????????????…
Allodaposuchus_precedens	???????????????????????????????????????????????????????????????????????????????????????????????????????????????????????????????????????????????????????????????????????????????????????????????????????????????????????????????????????????????????011111??????????????????????????????????????????????????????????????????????????????????????????????????????????????????????????????????????????????????????…
Anatosuchus_minor	1100000000000000000110000000000000000????????????????????????????????????????????????????????????????????????????????????????????????????????????????????????????????????????????????????????????????????????????????????????????????????????????????????0000001000011000000000011000000000000000000100000010001011000000000000100000000000001100010100010000100001011111000000000000000000000000000000000?????…
Arambourgisuchus_khouribgaensis	?????????????????????????????????????000101001110000000000000100001010000000010101110??????????????????????????????????????????????????????????????????????????????????????????????????????????????????????????????????????????????????????????????????????????????????????????????????????????????????????????????????????????????????????????????????????????????????????????????????????????????????????????…
Araripesuchus_buitreraensis	????????????????????????????????????????????????????????????????????????????????????????????????????????????????????????????????????????????????????????????????????????????????????????????????????????????????????????????????????????????????????????????????????????????????????????????????????100000010001011000000000000111000000000000000000000010000100001011000000000000000000100000000000000000?????…
Araripesuchus_gomesii	1111000000000000000111100000000000000000101001111000000000001000000000000000000??????11000110000000000100000000111000000000001000000100111000000010000011000000110000000000001010111100010100000000011111000000000000010000110100000011000000000000??????000000100001100000000000001000111000000100010000001000101100000000000011110000000000000000000001000010000101100000000000000000011100000000000000010000…
Araripesuchus_patagonicus	1111000000000000000111100000000000000000101001111000000000001000000000000000000?????????????????????????????????????????????????????????????????????????????????????????????????????????????????????????????????????????000110100000011000000000000??????0000001000011000000000000010001110000001000100000010001011000000000000111100000000000000000000010000100001011000000000000000000111000000000000000?????…
Araripesuchus_tsangatsangana	????????????????????????????????????????????????????????????????????????????????????????????????????????????????????????????????????????????????????????????????????????????????????????????????????????????????????????????????????????????????????????????????????????????????????????????????????100000010001011000000000000111000000000000000000000010000100001011000000000000000000111000000000000000?????…
Araripesuchus_wegeneri	?????????????????????????????????????????????????????????????????????????????????????110001100000000001000000001110000000000010000001001110000000100000110000001100000000000010???????????????????0011111000000000000010??????????????????????????????????????????????????????????????????????????????????????????????????????????????????????????????????????????????????????????????????????????????????10000…
Armadillosuchus_arrudai	???????????????????????????????????????????????????????????????????????????????????????????????????????????????????????????????????????????????????????????????????????????????????????????????????????????????????????????????????????????????????????????????????????????????????????????????????????????????????????????????????????????????????????????????????????????????????????????????????????????????…
Asiatosuchus_germanicus	???????????????????????????????????????????????????????????????????????????????????????????????????????????????????????????????????????????????????????????????????????????????????????????????????????????????????????????????????????????????????????????????????????????????????????????????????????????????????????????????????????????????????????????????????????????????????????????????????????????????…
Atlantosuchus	?????????????????????????????????????000101001110000000000000100001010000000010??????11000100011100010000001000110000111110000001000???????????????????????????????????????????????????????????????????????????????????????????????????????????????????????????????????????????????????????????????????????????????????????????????????????????????????????????????????????????????????????????????????????????…
Ayllusuchus	???????????????????????????????????????????????????????????????????????????????????????????????????????????????????????????????????????????????????????????????????????????????????????????????????????????????????????????????????????????????????????????????????????????????????????????????????????????????????????????????????????????????????????????????????????????????????????????????????????????????…
Barinasuchus	???????????????????????????????????????????????????????????????????????????????????????????????????????????????????????????????????????????????????????????????????????????????????????????????????????????????????????????????????????????????????????????????????????????????????????????????????????????????????????????????????????????????????????????????????????????????????????????????????????????????…
Barreirosuchus	???????????????????????????????????????????????????????????????????????????????????????????????????????????????????????????????????????????????????????????????????????????????????????????????????????????????????????????????????????????????????????????????????????????????????????????????????????????????????????????????????????????????????????????????????????????????????????????????????????????????…
Batrachomimus_pastosbonensis	???????????????????????????????????????????????????????????????????????????????????????????????????????????????????????????????????????????????????????????????????????????????????????????????????????????????????????????????????????????????????????????????????????????????????????????????????????????????????????????????????????????????????????????????????????????????????????????????????????????????…
Baurusuchus_albertoi	???????????????????????????????????????????????????????????????????????????????????????????????????????????????????????????????????????????????????????????????????????????????????????????????????????????????????????????????????????????????????????????????????????????????????????????????????????????????????????????????????????????????????????????????????????????????????????????????????????????????…
Baurusuchus_pachecoi	1000001000100000010100000100010000010000101001111111110000000000000000001000000??????11111000000000000000000000100000000000000000000100100000000000000011110001000000000000000010111111000000000100011000000000000000000000110111110000000000000000??????000000100001100000000000001110000000000000010000001000101100000000000010000000000000111010000001000010000101100000000000000000011010111110000000011100…
Baurusuchus_salgadoensis	?????????????????????????????????????000101001111111110000000000000000001000000????????????????????????????????????????????????????????????????????????????????????????????????????????????????????????????????????????????????????????????????????????????????????????????????????????????????????????????????????????????????????????????????????????????????????????????????????????????????????????????????…
Bergisuchus	????????????????????????????????????????????????????????????????????????????????????????????????????????????????????????????????????????????????????????????????????????????????????????????????????????????????????????000110111110000000000000000????????????????????????????????????????????????????????????????????????????????????????????????????????????????????????????????????????????????????????????…
Bernissartia_fagesii	1110110000000000000111011000000000000000101001110000000000000100110000000000000??????110001000110000000000000001100001000000000000001001100010101000000110000001000101000000000???????????????????00111111010000000000000001101000000101101100000000100000000001000011100001010000000000000000000000100000010001011101000000000000000000000000000000000010000100001011100001000000010101000000000000000000?????…
Borealosuchus_acutidentatus	???????????????????????????????????????????????????????????????????????????????????????????????????????????????????????????????????????????????????????????????????????????????????????????????????????????????????????????????????????????????????????????????????????????????????????????????????????????????????????????????????????????????????????????????????????????????????????????????????????????????…
Borealosuchus_formidabilis	?????????????????????????????????????????????????????????????????????????????????????????????????????????????????????????????????????????????????????????????????????????????????????????????????????????????????????????????????????????????????????????0000001000011100001010100000000000000000000???????????????????????????????????????????????????????????????????????????????????????????????????????????…
Borealosuchus_sternbergii	???????????????????????????????????????????????????????????????????????????????????????????????????????????????????????????????????????????????????????????????????????????????????????????????????????????????????????????????????????????????????????????????????????????????????????????????????????????????????????????????????????????????????????????????????????????????????????????????????????????????…
Borealosuchus_wilsoni	???????????????????????????????????????????????????????????????????????????????????????????????????????????????????????????????????????????????????????????????????????????????????????????????????????????????????????????????????????????????????????????????????????????????????????????????????????????????????????????????????????????????????????????????????????????????????????????????????????????????…
Bretesuchus_bonapartei	?????????????????????????????????????000101001111111110100000000000000000000000?????????????????????????????????????????????????????????????????????????????????????????????????????????????????????????????????????????000110111111100000000000000??????0000001000011000000000000011010000000000000100000010001011000000000000100000000000001111000000010000100001011000000000000000000110101111110000000?????…
Calsoyasuchus_valliceps	???????????????????????????????????????????????????????????????????????????????????????????????????????????????????????????????????????????????????????????????????????????????????????????????????????????????????????????????????????????????????????????????????????????????????????????????????????????????????????????????????????????????????????????????????????????????????????????????????????????????…
Candidodon_itapecuruense	1000001111000000000100000111100000000000101001111110000000110000000000000000000????????????????????????????????????????????????????????????????????????????????????????????????1011110001100000000???????????????????????????????????????????????????????0000001000011000000000000010001110000000000100000010001011000000000000110011000000000000000000010000100001011000000000000000000110110000000000000?????…
Caipirasuchus_paulistanus	???????????????????????????????????????????????????????????????????????????????????????????????????????????????????????????????????????????????????????????????????????????????????????????????????????????????????????????????????????????????????????????????????????????????????????????????????????????????????????????????????????????????????????????????????????????????????????????????????????????????…
Cerrejonisuchus_improcerus	???????????????????????????????????????????????????????????????????????????????????????????????????????????????????????????????????????????????????????????????????????????????????????????????????????????????????????????????????????????????????????????????????????????????????????????????????????????????????????????????????????????????????????????????????????????????????????????????????????????????…
Chenanisuchus_lateroculi	?????????????????????????????????????000101001110000000000000100001010000000010000000??????????????????????????????????????????????????????????????????????????????????????????????????????????????????????????????????????????????????????????????????????????????????????????????????????????????????????????????????????????????????????????????????????????????????????????????????????????????????????????…
Chimaerasuchus_paradoxus	1000001111110000000100000111111000000000101001111111101000000000000000000000000????????????????????????????????????????????????????????????????????????????????????????????????1100000000000000000???????????????????????????????????????????????????????0000001000011000000000000010001101110110000100000010001011000000000000110010111100110000000000010000100001011000000000000000000110101110001100000?????…
Comahuesuchus_brachybuccalis	1000001111111000000100000111111100000000101001111111000011000000000000000000000????????????????????????????????????????????????????????????????????????1110000000000000000000001011100000000000000???????????????????????????????????????????????????????0000001000011000000000000010001101110100000100000010001011000000000000110010111100100000000000010000100001011000000000000000000110101110001011000?????…
Congosaurus	?????????????????????????????????????000101001110000000000000100001010000000010??????11000100011100010000001000110000111110000001000???????????????????????????????????????????????????????????????????????????????????????????????????????????????????????????????????????????????????????????????????????????????????????????????????????????????????????????????????????????????????????????????????????????…
Cynodontosuchus_rothi	???????????????????????????????????????????????????????????????????????????????????????????????????????????????????????????????????????????????????????????????????????????????????????????????????????????????????????????????????????????????????????????????????????????????????????????????????????????????????????????????????????????????????????????????????????????????????????????????????????????????…
Cricosaurus_gracilis	0000000000000000100000000000000000100000101001110000000000000100001100000000100??????110001000111111000001000001100001111011100000101110000000000000010000000000000000011100000???????????????????0011111101110111010000?????????????????????????????????0000001000011110100000000000000000000000001100000010001011101011111000000000000000000000000001010000100001011100001111000000000000000000000000010?????…
Cricosaurus_macrospondylus	0000000000000000100000000000000000100000101001110000000000000100001100000000100??????110001000111111000001000001100001111011100000101110000000000000010000000000000000011100000???????????????????0011111101110111010000?????????????????????????????????0000001000011110100000000000000000000000001100000010001011101011111000000000000000000000000001010000100001011100001111000000000000000000000000010?????…
enaliosuchus_schroederi	0000000000000000100000000000000000100000101001110000000000000100001100000000100??????110001000111111000001000001100001111011100000101110000000000000010000000000000000011100000??????????????????????????????????????????????????????????????????????????0000001000011110100000000000000000000000001100000010001011101011111000000000000000000000000001010000100001011100001111000000000000000000000000010?????…
Cricosaurus_araucanensis	0000000000000000100000000000000000100000101001110000000000000100001100000000100??????110001000111111000001000001100001111011100000101110000000000000010000000000000000011100000???????????????????0011111101110111010000?????????????????????????????????0000001000011110100000000000000000000000001100000010001011101011111000000000000000000000000001010000100001011100001111000000000000000000000000010?????…
Cricosaurus_vignaudi	0000000000000000100000000000000000100000101001110000000000000100001100000000100??????????????????????????????????????????????????????????????????????????????????????????????????????????????????????????????????????????????????????????????????????????0000001000011110100000000000000000000000001100000010001011101011111000000000000000000000000001010000100001011100001111000000000000000000000000010?????…
cricosaurus_elegans	0000000000000000100000000000000000100000101001110000000000000100001100000000100??????110001000111111000001000001100001111011100000101110000000000000010000000000000000011100000??????????????????????????????????????????????????????????????????????????0000001000011110100000000000000000000000001100000010001011101011111000000000000000000000000001010000100001011100001111000000000000000000000000010?????…
Cricosaurus_saltilense	0000000000000000100000000000000000100000101001110000000000000100001100000000100????????????????????????????????????????????????????????????????????????????????????????????????????????????????????????????????????????????????????????????????????????????????????????????????????????????????????????????????????????????????????????????????????????????????????????????????????????????????????????????????…
Cricosaurus_sp_cuba	???????????????????????????????????????????????????????????????????????????????????????????????????????????????????????????????????????????????????????????????????????????????????????????????????????????????????????????????????????????????????????????????????????????????????????????????????????????????????????????????????????????????????????????????????????????????????????????????????????????????…
Cricosaurus_suevicus	0000000000000000100000000000000000100000101001110000000000000100001100000000100??????110001000111111000001000001100001111011100000101110000000000000010000000000000000011100000???????????????????0011111101110111010000?????????????????????????????????0000001000011110100000000000000000000000001100000010001011101011111000000000000000000000000001010000100001011100001111000000000000000000000000010?????…
Rhacheosaurus_gracilis	0000000000000000100000000000000000100000101001110000000000000100001100000000100??????110001000111111000001000001100001111011100000101110000000000000010000000000000000011100000???????????????????0011111101110111010000?????????????????????????????????0000001000011110100000000000000000000000001100000010001011101011111000000000000000000000000001010000100001011100001111000000000000000000000000010?????…
Torvoneustes_carpenteri	???????????????????????????????????????????????????????????????????????????????????????????????????????????????????????????????????????????????????????????????????????????????????????????????????????????????????????????????????????????????????????????????????????????????????????????????????????????????????????????????????????????????????????????????????????????????????????????????????????????????…
Tyrannoneustes_lythro	???????????????????????????????????????????????????????????????????????????????????????????????????????????????????????????????????????????????????????????????????????????????????????????????????????????????????????????????????????????????????????????????????????????????????????????????????????????????????????????????????????????????????????????????????????????????????????????????????????????????…
Dakosaurus_andiniensis	0000000000000000100000000000000000100000101001110000000000000100001100000000100??????110001000111111000001000001100001111011100000101110000000000000010000000000000000011100000??????????????????????????????????????????????????????????????????????????0000001000011110100000000000000000000000001100000010001011101011111000000000000000000000000001010000100001011100001111000000000000000000000000010?????…
Dakosaurus_maximus	0000000000000000100000000000000000100000101001110000000000000100001100000000100??????110001000111111000001000001100001111011100000101110000000000000010000000000000000011100000???????????????????0011111101110111010000?????????????????????????????????0000001000011110100000000000000000000000001100000010001011101011111000000000000000000000000001010000100001011100001111000000000000000000000000010?????…
Plesiosuchus_manselii	0000000000000000100000000000000000100000101001110000000000000100001100000000100??????110001000111111000001000001100001111011100000101110000000000000010000000000000000011100000??????????????????????????????????????????????????????????????????????????0000001000011110100000000000000000000000001100000010001011101011111000000000000000000000000001010000100001011100001111000000000000000000000000010?????…
dakosaurus_sp_mexico	???????????????????????????????????????????????????????????????????????????????????????????????????????????????????????????????????????????????????????????????????????????????????????????????????????????????????????????????????????????????????????????????????????????????????????????????????????????????????????????????????????????????????????????????????????????????????????????????????????????????…
Doratodon	????????????????????????????????????????????????????????????????????????????????????????????????????????????????????????????????????????????????????????????????????????????????????????????????????????????????????????000110111100000000000000000????????????????????????????????????????????????????????????????????????????????????????????????????????????????????????????????????????????????????????????…
Dyrosaurus_maghribensis	?????????????????????????????????????000101001110000000000000100001010000000010????????????????????????????????????????????????????????????????????????????????????????????????????????????????????????????????????????????????????????????????????????????????????????????????????????????????????????????????????????????????????????????????????????????????????????????????????????????????????????????????…
Dyrosaurus_phosphaticus	?????????????????????????????????????00010100111000000000000010000101000000001010100011000100011100010000001000110000111110000001000??????????????????????????????????????????????????????????????0011111101111000000000?????????????????????????????????0000001000011111000000000000000000000000000100000010001011101011100001000000000000000000000000010000100001011100001100011000000000000000000000000?????…
Edentosuchus_tienshanensis	?????????????????????????????????????????????????????????????????????????????????????????????????????????????????????????????????????????????????????????????????????????????????????????????????????????????????????????????????????????????????????????1011010000000000000000000000000000000000000110110100000000000000000000000000000000000000000000011101000000000000000000000000000000000000000000000?????…
Elosuchus	?????????????????????????????????????????????????????????????????????????????????????11000100011110000000010000?????????????????????????????????????????????????????????????????????????????????????????????????????????????????????????????????????????????????????????????????????????????????????100000010001011101011110010000000000000000000000000010000100001011110010000000000000000000000000000000?????…
Eutretauranosuchus_delfsi	?????????????????????????????????????000101001110000000000000100100000000000000??????110001000110000000000000001100001100000000000001001100010110000000110000001000101100000000???????????????????0011111101100000000000?????????????????????????????????0000001000011100001011000000000000000000000100000010001011101100000000000000000000000000000000010000100001011100001000000010110000000000000000000?????…
Fruita_Form	?????????????????????????????????????000101001000000000000000000000000000000000???????????????????????????????????????????????????????????????????????????????????????????????????????????????????0010000000000000000000000100000000000000000000000??????0000001100000000000000000000000000000000000100000010001100000000000000000000000000000000000000010000100001100000000000000000000000000000000000000?????…
Geosaurus_giganteus	0000000000000000100000000000000000100000101001110000000000000100001100000000100??????110001000111111000001000001100001111011100000101110000000000000010000000000000000011100000???????????????????0011111101110111010000?????????????????????????????????0000001000011110100000000000000000000000001100000010001011101011111000000000000000000000000001010000100001011100001111000000000000000000000000010?????…
Geosaurus_grandis	0000000000000000100000000000000000100000101001110000000000000100001100000000100??????110001000111111000001000001100001111011100000101110000000000000010000000000000000011100000??????????????????????????????????????????????????????????????????????????0000001000011110100000000000000000000000001100000010001011101011111000000000000000000000000001010000100001011100001111000000000000000000000000010?????…
Geosaurus_lapparenti	0000000000000000100000000000000000100000101001110000000000000100001100000000100??????110001000111111000001000001100001111011100000101110000000000000010000000000000000011100000??????????????????????????????????????????????????????????????????????????0000001000011110100000000000000000000000001100000010001011101011111000000000000000000000000001010000100001011100001111000000000000000000000000010?????…
Glen_Rose_Form	???????????????????????????????????????????????????????????????????????????????????????????????????????????????????????????????????????????????????????????????????????????????????????????????????????????????????????????????????????????????????????????????????????????????????????????????????????????????????????????????????????????????????????????????????????????????????????????????????????????????…
Proctor_Lake_taxon	???????????????????????????????????????????????????????????????????????????????????????????????????????????????????????????????????????????????????????????????????????????????????????????????????????????????????????????????????????????????????????????????????????????????????????????????????????????????????????????????????????????????????????????????????????????????????????????????????????????????…
Gobiosuchus_kielanae	?????????????????????????????????????000110000000000000000000000000000000000000???????????????????????????????????????????????????????????????????????????????????????????????????????????????????0000000000000000000000000111000000000000000000000??????1100000000000000000000000000000000000000000111000000000000000000000000000000000000000000000000010000111100000000000000000000000000000000000000000?????…
Gondwanasuchus	???????????????????????????????????????????????????????????????????????????????????????????????????????????????????????????????????????????????????????????????????????????????????????????????????????????????????????????????????????????????????????????????????????????????????????????????????????????????????????????????????????????????????????????????????????????????????????????????????????????????…
Goniopholis_baryglyphaeus	?????????????????????????????????????000101001110000000000000100100000000010000?????????????????????????????????????????????????????????????????????????????????????????????????????????????????????????????????????????000110100000010110100000010??????0000001000011100001011000000000000000000100100000010001011101100000000000000000000000000000000110000100001011100001000000010110000000000000000001?????…
Goniopholis_lucasi	???????????????????????????????????????????????????????????????????????????????????????????????????????????????????????????????????????????????????????????????????????????????????????????????????????????????????????????????????????????????????????????????????????????????????????????????????????????????????????????????????????????????????????????????????????????????????????????????????????????????…
Goniopholis_simus	?????????????????????????????????????000101001110000000000000100100000000010000??????110001000110000000000001001100001100000000100001001100010110001000110000001000101100010000???????????????????0011111101000000000100000110100000010110100000010??????0000001000011100001011000000000000000000100100000010001011101100000000000000000000000000000000110000100001011100001000000010110000000000000000001?????…
Goniopholis_kiplingi	???????????????????????????????????????????????????????????????????????????????????????????????????????????????????????????????????????????????????????????????????????????????????????????????????????????????????????????????????????????????????????????????????????????????????????????????????????????????????????????????????????????????????????????????????????????????????????????????????????????????…
Hooley_Goniopholidid	???????????????????????????????????????????????????????????????????????????????????????????????????????????????????????????????????????????????????????????????????????????????????????????????????????????????????????????????????????????????????????????????????????????????????????????????????????????????????????????????????????????????????????????????????????????????????????????????????????????????…
Dollo_Goniopholidid	???????????????????????????????????????????????????????????????????????????????????????????????????????????????????????????????????????????????????????????????????????????????????????????????????????????????????????????????????????????????????????????????????????????????????????????????????????????????????????????????????????????????????????????????????????????????????????????????????????????????…
Hulke_Goniopholidid	???????????????????????????????????????????????????????????????????????????????????????????????????????????????????????????????????????????????????????????????????????????????????????????????????????????????????????????????????????????????????????????????????????????????????????????????????????????????????????????????????????????????????????????????????????????????????????????????????????????????…
Guarinisuchus_munizi	???????????????????????????????????????????????????????????????????????????????101110??????????????????????????????????????????????????????????????????????????????????????????????????????????????????????????????????????????????????????????????????????????????????????????????????????????????????????????????????????????????????????????????????????????????????????????????????????????????????????????…
Hamadasuchus_rebouli	???????????????????????????????????????????????????????????????????????????????????????????????????????????????????????????????????????????????????????110000001111000000000100????????????????????????????????????????????????????????????????????????????????????????????????????????????????????????????????????????????????????????????????????????????????????????????????????????????????????????????????…
Hemiprotosuchus_leali	?????????????????????????????????????111000000000000000000000000000000000000000???????????????????????????????????????????????????????????????????????????????????????????????????????????????????1100000000000000000000?????????????????????????????????1011100000000000000000000000000000000000000110111000000000000000000000000000000000000000000000011110000000000000000000000000000000000000000000000?????…
Hsisosuchus_chowi	?????????????????????????????????????000101001100000000000000000000000010000000????????????????????????????????????????????????????????????????????????????????????????????????????????????????????????????????????????????????????????????????????????????????????????????????????????????????????????????????????????????????????????????????????????????????????????????????????????????????????????????????…
Hsisosuchus_chungkingensis	?????????????????????????????????????000101001100000000000000000000000010000000??????000000000000000010000000000000000000000000000000000000000000000000100000000000000000000000??????????????????????????????????????????????????????????????????????????0000001000010000000000000000000000000000000100000010001010000000000000000000000000000000000000010000100001010000000000000000000000000000000000000?????…
Hsisosuchus_dashanpuensis	?????????????????????????????????????000101001100000000000000000000000010000000??????00000000000000001000000000????????????????????????????????????????????????????????????????????????????????????????????????????????????????????????????????????????????????????????????????????????????????????????????????????????????????????????????????????????????????????????????????????????????????????????????????…
Hylaeochampsa_vectiana	????????????????????????????????????????????????????????????????????????????????????????????????????????????????????????????????????????????????????????????????????????????????????????????????????????????????????????0001101000000101101111000001111110000001000011100001010100000000000000000000???????????????????????????????????????????????????????????????????????????????????????????????????????????…
Hyposaurus_rogersii	?????????????????????????????????????00010100111000000000000010000101000000001010110011000100011100010000001000110000111110000001000???????????????????????????????????????????????????????????????????????????????????????????????????????????????????????????????????????????????????????????????????????????????????????????????????????????????????????????????????????????????????????????????????????????…
Iharkutosuchus_makadii	???????????????????????????????????????????????????????????????????????????????????????????????????????????????????????????????????????????????????????????????????????????????????????????????????????????????????????????????????????????????????????????????????????????????????????????????????????????????????????????????????????????????????????????????????????????????????????????????????????????????…
Isisfordia_duncani	???????????????????????????????????????????????????????????????????????????????????????????????????????????????????????????????????????????????????????????????????????????????????????????????????????????????????????????????????????????????????011100??????????????????????????????????????????????????????????????????????????????????????????????????????????????????????????????????????????????????????…
Itaborai_Croc	????????????????????????????????????????????????????????????????????????????????????????????????????????????????????????????????????????????????????????????????????????????????????????????????????????????????????????000110111111100000000000000????????????????????????????????????????????????????????????????????????????????????????????????????????????????????????????????????????????????????????????…
Caririsuchus_camposi	??????????????????????????????????????????????????????????????????????????????????????????????????????????????????????????????????????????????????????????????????????????????????????????????????????????????????????????????????????????????????????????????????????????????????????????????????????????????????????????????????????????????????????????????????????????????????????????????????????????11010…
Itasuchus_jesuinoi	???????????????????????????????????????????????????????????????????????????????????????????????????????????????????????????????????????????????????????????????????????????????1011110001011100000??????????????????????000110100000010110000000000????????????????????????????????????????????????????????????????????????????????????????????????????????????????????????????????????????????????????????????…
Kaprosuchus	???????????????????????????????????????????????????????????????????????????????????????????????????????????????????????????????????????????????????????????????????????????????????????????????????????????????????????????????????????????????????????????????????????????????????????????????????????????????????????????????????????????????????????????????????????????????????????????????????????????????…
Kayenta_Form	?????????????????????????????????????110000000000000000000000000000000000000000???????????????????????????????????????????????????????????????????????????????????????????????????????????????????1000000000000000000000?????????????????????????????????1011010000000000000000000000000000000000000110110100000000000000000000000000000000000000000000011101000000000000000000000000000000000000000000000?????…
Kayentasuchus_walkeri	???????????????????????????????????????????????????????????????????????????????????????????????????????????????????????????????????????????????????????????????????????????????????????????????????????????????????????????????????????????????????????????????????????????????????????????????????????????????????????????????????????????????????????????????????????????????????????????????????????????????…
Khoratosuchus	???????????????????????????????????????????????????????????????????????????????????????????????????????????????????????????????????????????????????????????????????????????????????????????????????????????????????????????????????????????????????????????????????????????????????????????????????????????????????????????????????????????????????????????????????????????????????????????????????????????????…
Laganosuchus	???????????????????????????????????????????????????????????????????????????????????????????????????????????????????????????????????????????????????????????????????????????????????????????????????????????????????????????????????????????????????????????????????????????????????????????????????????????????????????????????????????????????????????????????????????????????????????????????????????????????…
Las_Hoyas_Croc	????????????????????????????????????????????????????????????????????????????????????????????????????????????????????????????????????????????????????????????????????????????????????????????????????????????????????????000111000000000000000000000????????????????????????????????????????????????????????????????????????????????????????????????????????????????????????????????????????????????????????????…
Las_hoyas_Neosuchia	????????????????????????????????????????????????????????????????????????????????????????????????????????????????????????????????????????????????????????????????????????????????????????????????????????????????????????000110100000010110111000000????????????????????????????????????????????????????????????????????????????????????????????????????????????????????????????????????????????????????????????…
Libycosuchus_brevirostris	?????????????????????????????????????????????????????????????????????????????????????11100000000000000000000000100000000000000000000100100000000000000011111000000000000000000010111111100000000000011100000000000000000000110111000000000000000000?????????????????????????????????????????????????100000010001011000000000000110010100000000000000000010000100001011000000000000000000110101000000000000?????…
Lomasuchus_palpebrosus	?????????????????????????????????????000101001110000000000000110000000000000000??????1100011110000000001000000011111000000000010000010011111000000100001100000011110000000001001011110001011011000??????????????????????000110100000010100000000000??????000000100001100000000001010000000000000000010000001000101100000000000010000000000000100000000001000010000101111110000000000000000000000000000000011011…
Lorosuchus	???????????????????????????????????????????????????????????????????????????????????????????????????????????????????????????????????????????????????????????????????????????????????????????????????????????????????????????????????????????????????????????????????????????????????????????????????????????????????????????????????????????????????????????????????????????????????????????????????????????????…
Lumbrera_Form	???????????????????????????????????????????????????????????????????????????????????????????????????????????????????????????????????????????????????????????????????????????????????????????????????????????????????????????????????????????????????????????????????????????????????????????????????????????????????????????????????????????????????????????????????????????????????????????????????????????????…
Machimosaurus_hugii	0000000000000000100000000000000000100000101001110000000000000100001100000001000??????110001000111111000010000001100001111011100001001110000000000000100000000000000000011001000???????????????????0011111101110111100000?????????????????????????????????0000001000011110110000000000000000000000010100000010001011101011111100000000000000000000000010010000100001011100001111100000000000000000000000100?????…
Machimosaurus_mosae	???????????????????????????????????????????????????????????????????????????????????????????????????????????????????????????????????????????????????????????????????????????????????????????????????????????????????????????????????????????????????????????????????????????????????????????????????????????????????????????????????????????????????????????????????????????????????????????????????????????????…
Mahajangasuchus_insignis	?????????????????????????????????????????????????????????????????????????????????????1100011110000000000000000011111000000000000000010011111000000000001100000011110000000000001011110001011011100??????????????????????????????????????????????????????????????????????????????????????????????????100000010001011000000000000100000000000001100010100010000100001011111100000000000000000000000000000000?????…
Malawisuchus_mwakasyungutiensis	1000001100000000000100000110000000000000101001111110000000110000000000000000000????????????????????????????????????????????????????????????????????????1111110000000000000000001011110001011100000???????????????????????????????????????????????????????0000001000011000000000000010001101100000000100000010001011000000000000110010111000000000000000010000100001011000000000000000000110101110001100000?????…
Mariliasuchus_amarali	1000001000111110000100000100011111000000101001111111000011000000000000000000000????????????????????????????????????????????????????????????????????????????????????????????????1011110001100000000???????????????????????????????????????????????????????0000001000011000000000000010001101111000000100000010001011000000000000110010111111000000000000010000100001011000000000000000000110101110001011000?????…
Meridiosaurus	?????????????????????????????????????????????????????????????????????????????????????11000100011110000000010000110000111101000000000??????????????????????????????????????????????????????????????0011111101110100001000???????????????????????????????????????????????????????????????????????????????????????????????????????????????????????????????????????????????????????????????????????????????????????…
Suchodus_brachyrhynchus	0000000000000000100000000000000000100000101001110000000000000100001100000000100??????110001000111111000001000001100001111011100000101110000000000000010000000000000000011100000???????????????????0011111101110111010000?????????????????????????????????0000001000011110100000000000000000000000001100000010001011101011111000000000000000000000000001010000100001011100001111000000000000000000000000010?????…
Suchodus_durobrivensis	0000000000000000100000000000000000100000101001110000000000000100001100000000100??????110001000111111000001000001100001111011100000101110000000000000010000000000000000011100000???????????????????0011111101110111010000?????????????????????????????????0000001000011110100000000000000000000000001100000010001011101011111000000000000000000000000001010000100001011100001111000000000000000000000000010?????…
Metriorhynchus_hastifer	0000000000000000100000000000000000100000101001110000000000000100001100000000100??????110001000111111000001000001100001111011100000101110000000000000010000000000000000011100000???????????????????0011111101110111010000?????????????????????????????????0000001000011110100000000000000000000000001100000010001011101011111000000000000000000000000001010000100001011100001111000000000000000000000000010?????…
Gracilineustes_acutus	0000000000000000100000000000000000100000101001110000000000000100001100000000100??????110001000111111000001000001100001111011100000101110000000000000010000000000000000011100000???????????????????0011111101110111010000?????????????????????????????????0000001000011110100000000000000000000000001100000010001011101011111000000000000000000000000001010000100001011100001111000000000000000000000000010?????…
Gracilineustes_leedsi	0000000000000000100000000000000000100000101001110000000000000100001100000000100??????110001000111111000001000001100001111011100000101110000000000000010000000000000000011100000???????????????????0011111101110111010000?????????????????????????????????0000001000011110100000000000000000000000001100000010001011101011111000000000000000000000000001010000100001011100001111000000000000000000000000010?????…
Metriorhynchus_geoffroyii	0000000000000000100000000000000000100000101001110000000000000100001100000000100??????110001000111111000001000001100001111011100000101110000000000000010000000000000000011100000???????????????????0011111101110111010000?????????????????????????????????0000001000011110100000000000000000000000001100000010001011101011111000000000000000000000000001010000100001011100001111000000000000000000000000010?????…
Metriorhynchus_superciliosus	0000000000000000100000000000000000100000101001110000000000000100001100000000100??????110001000111111000001000001100001111011100000101110000000000000010000000000000000011100000???????????????????0011111101110111010000?????????????????????????????????0000001000011110100000000000000000000000001100000010001011101011111000000000000000000000000001010000100001011100001111000000000000000000000000010?????…
Geosaurinae_indet/m.affm.brachy	???????????????????????????????????????????????????????????????????????????????????????????????????????????????????????????????????????????????????????????????????????????????????????????????????????????????????????????????????????????????????????????????????????????????????????????????????????????????????????????????????????????????????????????????????????????????????????????????????????????????…
metriorhynchinae_indet	???????????????????????????????????????????????????????????????????????????????????????????????????????????????????????????????????????????????????????????????????????????????????????????????????????????????????????????????????????????????????????????????????????????????????????????????????????????????????????????????????????????????????????????????????????????????????????????????????????????????…
metriorhynchus_sp_france	???????????????????????????????????????????????????????????????????????????????????????????????????????????????????????????????????????????????????????????????????????????????????????????????????????????????????????????????????????????????????????????????????????????????????????????????????????????????????????????????????????????????????????????????????????????????????????????????????????????????…
metriorhynchus_sp_chile	???????????????????????????????????????????????????????????????????????????????????????????????????????????????????????????????????????????????????????????????????????????????????????????????????????????????????????????????????????????????????????????????????????????????????????????????????????????????????????????????????????????????????????????????????????????????????????????????????????????????…
Purranisaurus_casamiquelai	0000000000000000100000000000000000100000101001110000000000000100001100000000100??????110001000111111000001000001100001111011100000101110000000000000010000000000000000011100000???????????????????0011111101110111010000?????????????????????????????????0000001000011110100000000000000000000000001100000010001011101011111000000000000000000000000001010000100001011100001111000000000000000000000000010?????…
Purranisaurus_potens	0000000000000000100000000000000000100000101001110000000000000100001100000000100??????110001000111111000001000001100001111011100000101110000000000000010000000000000000011100000??????????????????????????????????????????????????????????????????????????0000001000011110100000000000000000000000001100000010001011101011111000000000000000000000000001010000100001011100001111000000000000000000000000010?????…
Purranisaurus_westermani	???????????????????????????????????????????????????????????????????????????????????????????????????????????????????????????????????????????????????????????????????????????????????????????????????????????????????????????????????????????????????????????????????????????????????????????????????????????????????????????????????????????????????????????????????????????????????????????????????????????????…
neptunidraco_/_portomaggiore_croc	???????????????????????????????????????????????????????????????????????????????????????????????????????????????????????????????????????????????????????????????????????????????????????????????????????????????????????????????????????????????????????????????????????????????????????????????????????????????????????????????????????????????????????????????????????????????????????????????????????????????…
montealtosuchus_arrudacamposi	???????????????????????????????????????????????????????????????????????????????????????????????????????????????????????????????????????????????????????????????????????????????????????????????????????????????????????????????????????????????????????????????????????????????????????????????????????????????????????????????????????????????????????????????????????????????????????????????????????????????…
morrinhosuchus	???????????????????????????????????????????????????????????????????????????????????????????????????????????????????????????????????????????????????????????????????????????????????????????????????????????????????????????????????????????????????????????????????????????????????????????????????????????????????????????????????????????????????????????????????????????????????????????????????????????????…
Mystriosaurus	0000000000000000100000000000000000100000101001110000000000000100001100000001000??????110001000111111000010000001100001111011100001001110000000000000100000000000000000011001000???????????????????0011111101110111100000?????????????????????????????????0000001000011110110000000000000000000000010100000010001011101011111100000000000000000000000010010000100001011100001111100000000000000000000000100?????…
Nannosuchus	???????????????????????????????????????????????????????????????????????????????????????????????????????????????????????????????????????????????????????????????????????????????????????????????????????????????????????????????????????????????????????????????????????????????????????????????????????????????????????????????????????????????????????????????????????????????????????????????????????????????…
Neoquensuchus_universitas	?????????????????????????????????????????????????????????????????????????????????????????????????????????????????????????????????????????????????????????????????????????????????????????????????????????????????????????????????????????????????????????0000001111100000000000000000000000000000000100000011110000000000000000000000000000000000000000010000111010000000000000000000000000000000000000000?????…
Notosuchus_terrestris	1000001000111110000100000100011111000000101001111111000010000000000000000000000??????10000000000000000000000000100000000000000000000100100000000000000011111000000000000000000010111110000000000000011000000000000000000000110110000000000000000000??????0000001000011000000000000010001101111000000100000010001011000000000000110010111110000000000000010000100001011000000000000000000110101110001010000?????…
oregon_croc_	???????????????????????????????????????????????????????????????????????????????????????????????????????????????????????????????????????????????????????????????????????????????????????????????????????????????????????????????????????????????????????????????????????????????????????????????????????????????????????????????????????????????????????????????????????????????????????????????????????????????…
Orthosuchus_stormbergi	?????????????????????????????????????100000000000000000000000000000000000000000???????????????????????????????????????????????????????????????????????????????????????????????????????????????????0000000000000000000000100000000000000000000000000??????1010000000000000000000000000000000000000000110100000000000000000000000000000000000000000000000011000000000000000000000000000000000000000000000000?????…
Pabweshi_pakistanensis	???????????????????????????????????????????????????????????????????????????????????????????????????????????????????????????????????????????????????????????????????????????????????????????????????????????????????????????????????????????????????????????????????????????????????????????????????????????????????????????????????????????????????????????????????????????????????????????????????????????????…
Paluxysuchus_newmani	???????????????????????????????????????????????????????????????????????????????????????????????????????????????????????????????????????????????????????????????????????????????????????????????????????????????????????????????????????????????????????????????????????????????????????????????????????????????????????????????????????????????????????????????????????????????????????????????????????????????…
Peirosaurus_tormini	?????????????????????????????????????000101001110000000000000110000000000000000??????1100011110000000001000000011111000000000010000010011111000000100001100000011110000000001001011110001011010000???????????????????????????????????????????????????????000000100001100000000001010000000000000000010000001000101100000000000010000000000000110001100001000010000101111110000000000000000000000000000000011011…
Gasparinisuchus_	?????????????????????????????????????000101001110000000000000110000000000000000??????????????????????????????????????????????????????????????????????????????????????????????????????????????????????????????????????????????????????????????????????????000000100001100000000001010000000000000000010000001000101100000000000010000000000000110001100001000010000101111110000000000000000000000000000000011011…
Pelagosaurus_typus	0000000000000000100000000000000000100000101001110000000000000100001100000000000??????110001000111110000000000001100001111011000000001100000000000000000000000000000000010000000???????????????????0011111101110110000000000110100000010111000000000??????0000001000011110110000000000000000000000000100000010001011101011111100000000000000000000000000010000100001011100001111100000000000000000000000000?????…
Pepesuchus	???????????????????????????????????????????????????????????????????????????????????????????????????????????????????????????????????????????????????????????????????????????????????????????????????????????????????????????????????????????????????????????????????????????????????????????????????????????????????????????????????????????????????????????????????????????????????????????????????????????????…
Pholidosaurus_schaumburgensis	?????????????????????????????????????000101001110000000000000100001000000000001??????11000100011110000000010000110000111101000000000??????????????????????????????????????????????????????????????0011111101110100001000???????????????????????????????????????????????????????????????????????????????????????????????????????????????????????????????????????????????????????????????????????????????????????…
Pholidosaurus_purbeckensis	?????????????????????????????????????000101001110000000000000100001000000000001??????11000100011110000000010000110000111101000000000??????????????????????????????????????????????????????????????0011111101110100001000?????????????????????????????????0000001000011110000000000000000000000000000100000010001011101011000000000000000000000000000000010000100001011100001110000000000000000000000000000?????…
Pholidosaurus_sp	???????????????????????????????????????????????????????????????????????????????????????????????????????????????????????????????????????????????????????????????????????????????????????????????????????????????????????????????????????????????????????????????????????????????????????????????????????????????????????????????????????????????????????????????????????????????????????????????????????????????…
Phophatosaurus_gavialoides	?????????????????????????????????????00010100111000000000000010000101000000001011000011000100011100010000001000110000111110000001000???????????????????????????????????????????????????????????????????????????????????????????????????????????????????????????????????????????????????????????????????????????????????????????????????????????????????????????????????????????????????????????????????????????…
Pietraroiasuchus_ormezzanoi	???????????????????????????????????????????????????????????????????????????????????????????????????????????????????????????????????????????????????????????????????????????????????????????????????????????????????????????????????????????????????????????????????????????????????????????????????????????????????????????????????????????????????????????????????????????????????????????????????????????????…
Pissarrachampsa_sera	???????????????????????????????????????????????????????????????????????????????????????????????????????????????????????????????????????????????????????????????????????????????????????????????????????????????????????????????????????????????????????????????????????????????????????????????????????????????????????????????????????????????????????????????????????????????????????????????????????????????…
Platysuchus_multiscrobiculatus	0000000000000000100000000000000000100000101001110000000000000100001100000001000??????110001000111111000010000001100001111011100001001110000000000000100000000000000000011001000???????????????????0011111101110111100000?????????????????????????????????0000001000011110110000000000000000000000010100000010001011101011111100000000000000000000000010010000100001011100001111100000000000000000000000100?????…
Pristichampsus_vorax	???????????????????????????????????????????????????????????????????????????????????????????????????????????????????????????????????????????????????????????????????????????????????????????????????????????????????????????????????????????????????????????????????????????????????????????????????????????????????????????????????????????????????????????????????????????????????????????????????????????????…
Protosuchus_haughtoni	???????????????????????????????????????????????????????????????????????????????????????????????????????????????????????????????????????????????????????????????????????????????????????????????????????????????????????????????????????????????????????????????????????????????????????????????????????????????????????????????????????????????????????????????????????????????????????????????????????????????…
Protosuchus_richardsoni	?????????????????????????????????????000000000000000000000000000000000000000000???????????????????????????????????????????????????????????????????????????????????????????????????????????????????1100000000000000000000110000000000000000000000000??????1011100000000000000000000000000000000000000110111000000000000000000000000000000000000000000000011110000000000000000000000000000000000000000000000?????…
Rhabdognathus_aslerensis	?????????????????????????????????????00010100111000000000000010000101000000001010111111000100011100010000001000110000111110000001000???????????????????????????????????????????????????????????????????????????????????????????????????????????????????????????????????????????????????????????????????????????????????????????????????????????????????????????????????????????????????????????????????????????…
Rhabdognathus_keiniensis	?????????????????????????????????????00010100111000000000000010000101000000001010111111000100011100010000001000110000111110000001000???????????????????????????????????????????????????????????????????????????????????????????????????????????????????????????????????????????????????????????????????????????????????????????????????????????????????????????????????????????????????????????????????????????…
Rugosuchus_nonganensis	???????????????????????????????????????????????????????????????????????????????????????????????????????????????????????????????????????????????????????????????????????????????????????????????????????????????????????????????????????????????????????????????????????????????????????????????????????????????????????????????????????????????????????????????????????????????????????????????????????????????…
Sarcosuchus_harti	?????????????????????????????????????????????????????????????????????????????????????11000100011110000000010000????????????????????????????????????????????????????????????????????????????????????????????????????????????????????????????????????????????????????????????????????????????????????????????????????????????????????????????????????????????????????????????????????????????????????????????????…
Sarcosuchus_imperator	?????????????????????????????????????????????????????????????????????????????????????11000100011110000000010000?????????????????????????????????????????????????????????????????????????????????????????????????????????????????????????????????????????????????????????????????????????????????????????????????????????????????????????????????????????10000100001011100001100010100000000000000000000000?????…
Sebecus_icaeorhinus	1110100000000000001111010000000000001????????????????????????????????????????????????11111000000000000000000010100000000000000000001100100000000000000111110001000000000000000110111111100000000010011110000000000000001000110111111000000000000001???????????????????????????????????????????????????????????????????????????????????????????????????????????????????????????????????????????????????????11100…
Sebecus_huillensis	1110100000000000001111010000000000001????????????????????????????????????????????????11111000000000000000000010100000000000000000001100100000000000000111110001000000000000000110111111100000000010011110000000000000001000110111111000000000000001???????????????????????????????????????????????????????????????????????????????????????????????????????????????????????????????????????????????????????11100…
Sebecus_querejazus	???????????????????????????????????????????????????????????????????????????????????????????????????????????????????????????????????????????????????????????????????????????????????????????????????????????????????????????????????????????????????????????????????????????????????????????????????????????????????????????????????????????????????????????????????????????????????????????????????????????????…
Shamosuchus	???????????????????????????????????????????????????????????????????????????????????????????????????????????????????????????????????????????????????????????????????????????????????????????????????????????????????????????????????????????????????????????????????????????????????????????????????????????????????????????????????????????????????????????????????????????????????????????????????????????????…
Shantungosuchus_brachycephalus	?????????????????????????????????????000101110000000000000000000000000100000000?????????????????????????????????????????????????????????????????????????????????????????????????????????????????????????????????????????111000000000000000000001000????????????????????????????????????????????????????????????????????????????????????????????????????????????????????????????????????????????????????????????…
Shantungosuchus_chuhsienensis	?????????????????????????????????????000101110000000000000000000000000100000000?????????????????????????????????????????????????????????????????????????????????????????????????????????????????????????????????????????111000000000000000000001000????????????????????????????????????????????????????????????????????????????????????????????????????????????????????????????????????????????????????????????…
Shantungosuchus_hangjinensis	?????????????????????????????????????000101110000000000000000000000000100000000?????????????????????????????????????????????????????????????????????????????????????????????????????????????????????????????????????????111000000000000000000001000??????0000001111100000000000000000000000000000000100000011110000000000000000000000000000000000000000010000111010000000000000000000000000000000000000000?????…
Shartegosuchus_asperopalatum	????????????????????????????????????????????????????????????????????????????????????????????????????????????????????????????????????????????????????????????????????????????????????????????????????????????????????????????????????????????????????????????????????????????????????????????????????100000010001100000000000000000000000000000000000000010000100001100000000000000000000000000000000000000?????…
Siamosuchus_phunphokensis	???????????????????????????????????????????????????????????????????????????????????????????????????????????????????????????????????????????????????????????????????????????????????????????????????????????????????????????????????????????????????????????????????????????????????????????????????????????????????????????????????????????????????????????????????????????????????????????????????????????????…
Sichuanosuchus_huidongensis	?????????????????????????????????????000101110000000000000000000000001000000000?????????????????????????????????????????????????????????????????????????????????????????????????????????????????????????????????????????111000000000000000000010000????????????????????????????????????????????????????????????????????????????????????????????????????????????????????????????????????????????????????????????…
Sichuanosuchus_shuhanensis	?????????????????????????????????????000101110000000000000000000000001000000000?????????????????????????????????????????????????????????????????????????????????????????????????????????????????????????????????????????111000000000000000000010000??????0000001111000000000000000000000000000000000100000011100000000000000000000000000000000000000000010000111010000000000000000000000000000000000000000?????…
Simosuchus_clarki	1000001110000000000100000111000000000000101001111110000000100000000000000000000????????????????????????????????????????????????????????????????????????1111111000000000000000001100000000000000000???????????????????????????????????????????????????????0000001000011000000000000010001101000000000100000010001011000000000000110010110000000000000000010000100001011000000000000000000110101100000000000?????…
Sokotosuchus_ianwilsoni	?????????????????????????????????????00010100111000000000000010000101000000000011000011000100011100010000000000110000111110000000000??????????????????????????????????????????????????????????????0011111101111000000000?????????????????????????????????0000001000011111000000000000000000000000000100000010001011101011100001000000000000000000000000010000100001011100001100011000000000000000000000000?????…
Sphagesaurus_montealtensis	1000001000111101000????????????????????????????????????????????????????????????????????????????????????????????????????????????????????????????????????????????????????????????????????????????????????????????????????????????????????????????????????????????????????????????????????????????????????????????????????????????????????????????????????????????????????????????????????????????????????????????…
Sphagesaurus_huenei	1000001000111101000100000100011110000000101001111111101000000000000000000000000??????????????????????????????????????????????????????????????????????????????????????????????????????????????????????????????????????????????????????????????????????????0000001000011000000000000010001101110110000100000010001011000000000000110010111100110000000000010000100001011000000000000000000110101111000000000?????…
Steneosaurus_baroni	0000000000000000100000000000000000100000101001110000000000000100001100000001000??????110001000111111000010000001100001111011100001001110000000000000100000000000000000011001000???????????????????0011111101110111100000000110100000010111000000100??????0000001000011110110000000000000000000000010100000010001011101011111100000000000000000000000010010000100001011100001111100000000000000000000000100?????…
Steneosaurus_bollensis	0000000000000000100000000000000000100000101001110000000000000100001100000001000??????110001000111111000010000001100001111011100001001110000000000000100000000000000000011001000???????????????????0011111101110111100000000110100000010111000000100??????0000001000011110110000000000000000000000010100000010001011101011111100000000000000000000000010010000100001011100001111100000000000000000000000100?????…
Steneosaurus_brevior	0000000000000000100000000000000000100000101001110000000000000100001100000001000??????110001000111111000010000001100001111011100001001110000000000000100000000000000000011001000???????????????????0011111101110111100000000110100000010111000000100??????0000001000011110110000000000000000000000010100000010001011101011111100000000000000000000000010010000100001011100001111100000000000000000000000100?????…
Steneosaurus_edwardsi	0000000000000000100000000000000000100000101001110000000000000100001100000001000??????110001000111111000010000001100001111011100001001110000000000000100000000000000000011001000???????????????????0011111101110111100000000110100000010111000000100??????0000001000011110110000000000000000000000010100000010001011101011111100000000000000000000000010010000100001011100001111100000000000000000000000100?????…
Steneosaurus_gracilirostris	0000000000000000100000000000000000100000101001110000000000000100001100000001000??????110001000111111000010000001100001111011100001001110000000000000100000000000000000011001000???????????????????0011111101110111100000000110100000010111000000100??????0000001000011110110000000000000000000000010100000010001011101011111100000000000000000000000010010000100001011100001111100000000000000000000000100?????…
Steneosaurus_heberti	0000000000000000100000000000000000100000101001110000000000000100001100000001000??????110001000111111000010000001100001111011100001001110000000000000100000000000000000011001000???????????????????0011111101110111100000000110100000010111000000100??????0000001000011110110000000000000000000000010100000010001011101011111100000000000000000000000010010000100001011100001111100000000000000000000000100?????…
Steneosaurus_larteti	0000000000000000100000000000000000100000101001110000000000000100001100000001000??????110001000111111000010000001100001111011100001001110000000000000100000000000000000011001000???????????????????0011111101110111100000000110100000010111000000100??????0000001000011110110000000000000000000000010100000010001011101011111100000000000000000000000010010000100001011100001111100000000000000000000000100?????…
Steneosaurus_leedsi	0000000000000000100000000000000000100000101001110000000000000100001100000001000??????110001000111111000010000001100001111011100001001110000000000000100000000000000000011001000???????????????????0011111101110111100000000110100000010111000000100??????0000001000011110110000000000000000000000010100000010001011101011111100000000000000000000000010010000100001011100001111100000000000000000000000100?????…
Steneosaurus_megarhinus	0000000000000000100000000000000000100000101001110000000000000100001100000001000??????110001000111111000010000001100001111011100001001110000000000000100000000000000000011001000???????????????????0011111101110111100000000110100000010111000000100??????0000001000011110110000000000000000000000010100000010001011101011111100000000000000000000000010010000100001011100001111100000000000000000000000100?????…
Steneosaurus_megistorhynchus	???????????????????????????????????????????????????????????????????????????????????????????????????????????????????????????????????????????????????????????????????????????????????????????????????????????????????????????????????????????????????????????????????????????????????????????????????????????????????????????????????????????????????????????????????????????????????????????????????????????????…
Steneosaurus_obtusidens	???????????????????????????????????????????????????????????????????????????????????????????????????????????????????????????????????????????????????????????????????????????????????????????????????????????????????????????????????????????????????????????????????????????????????????????????????????????????????????????????????????????????????????????????????????????????????????????????????????????????…
Steneosaurus_pictaviensis	0000000000000000100000000000000000100000101001110000000000000100001100000001000??????110001000111111000010000001100001111011100001001110000000000000100000000000000000011001000???????????????????0011111101110111100000000110100000010111000000100??????0000001000011110110000000000000000000000010100000010001011101011111100000000000000000000000010010000100001011100001111100000000000000000000000100?????…
Steneosaurus_priscus	0000000000000000100000000000000000100000101001110000000000000100001100000001000??????110001000111111000010000001100001111011100001001110000000000000100000000000000000011001000???????????????????0011111101110111100000000110100000010111000000100??????0000001000011110110000000000000000000000010100000010001011101011111100000000000000000000000010010000100001011100001111100000000000000000000000100?????…
Stolokrosuchus_lapparenti	???????????????????????????????????????????????????????????????????????????????????????????????????????????????????????????????????????????????????????????????????????????????1010000000000000000??????????????????????????????????????????????????????????????????????????????????????????????????100000010001011101011110010000000000000000000000000010000100001011110010000000000000000000000000000000?????…
Stratiotosuchus_maxhechti	1000001000100000010100000100010000010??????????????????????????????????????????????????????????????????????????????????????????????????????????????????????????????????????????1011111100000000010???????????????????????????????????????????????????????0000001000011000000000000011100000000000000100000010001011000000000000100000000000001110100000010000100001011000000000000000000110101111100000000?????…
Sunosuchus_thailandicus	???????????????????????????????????????????????????????????????????????????????????????????????????????????????????????????????????????????????????????????????????????????????????????????????????????????????????????????????????????????????????????????????????????????????????????????????????????????????????????????????????????????????????????????????????????????????????????????????????????????????…
Sunosuchus_junggarensis	???????????????????????????????????????????????????????????????????????????????????????????????????????????????????????????????????????????????????????????????????????????????????????????????????????????????????????????????????????????????????????????????????????????????????????????????????????????????????????????????????????????????????????????????????????????????????????????????????????????????…
Sunosuchus_miaoi	???????????????????????????????????????????????????????????????????????????????????????????????????????????????????????????????????????????????????????????????????????????????????????????????????????????????????????????????????????????????????????????????????????????????????????????????????????????????????????????????????????????????????????????????????????????????????????????????????????????????…
Susisuchus_anatoceps	???????????????????????????????????????????????????????????????????????????????????????????????????????????????????????????????????????????????????????????????????????????????????????????????????????????????????????????????????????????????????011000??????????????????????????????????????????????????????????????????????????????????????????????????????????????????????????????????????????????????????…
Susisuchus_jaguaribensis	???????????????????????????????????????????????????????????????????????????????????????????????????????????????????????????????????????????????????????????????????????????????????????????????????????????????????????????????????????????????????????????????????????????????????????????????????????????????????????????????????????????????????????????????????????????????????????????????????????????????…
Eoneustes_bathonicus	???????????????????????????????????????????????????????????????????????????????????????????????????????????????????????????????????????????????????????????????????????????????????????????????????????????????????????????????????????????????????????????????????????????????????????????????????????????????????????????????????????????????????????????????????????????????????????????????????????????????…
Teleidosaurus_calvadosii	???????????????????????????????????????????????????????????????????????????????????????????????????????????????????????????????????????????????????????????????????????????????????????????????????????????????????????????????????????????????????????????????????????????????????????????????????????????????????????????????????????????????????????????????????????????????????????????????????????????????…
Eoneustes_gaudryi	???????????????????????????????????????????????????????????????????????????????????????????????????????????????????????????????????????????????????????????????????????????????????????????????????????????????????????????????????????????????????????????????????????????????????????????????????????????????????????????????????????????????????????????????????????????????????????????????????????????????…
Teleosaurus_cadomensis	0000000000000000100000000000000000100000101001110000000000000100001100000001000??????110001000111111000010000001100001111011100001001110000000000000100000000000000000011001000???????????????????0011111101110111100000?????????????????????????????????0000001000011110110000000000000000000000010100000010001011101011111100000000000000000000000010010000100001011100001111100000000000000000000000100?????…
Terminonaris_robusta	?????????????????????????????????????????????????????????????????????????????????????11000100011110000000010000?????????????????????????????????????????????????????????????????????????????????????????????????????????????????????????????????????????????????????????????????????????????????????????????????????????????????????????????????????????10000100001011100001100010100000000000000000000000?????…
Theriosuchus_guimarotae	?????????????????????????????????????000101001110000000000000101000000000100000????????????????????????????????????????????????????????????????????????????????????????????????????????????????????????????????????????????????????????????????????????????????????????????????????????????????????????????????????????????????????????????????????????????????????????????????????????????????????????????????…
Theriosuchus_pusillus	?????????????????????????????????????000101001110000000000000101000000000100000??????110001000100000000000000011100010000000000000001001100011000000000110000001000110000000000???????????????????0011111110000000000000000110100000010110000000000??????0000001000011100001100000000000000000000000100000010001011110000000000000000000000000000000000010000100001011100001000000011000000000000000000000?????…
theriosuchus_sympiestodon	???????????????????????????????????????????????????????????????????????????????????????????????????????????????????????????????????????????????????????????????????????????????????????????????????????????????????????????????????????????????????????????????????????????????????????????????????????????????????????????????????????????????????????????????????????????????????????????????????????????????…
Trematochampsa_taqueti	?????????????????????????????????????????????????????????????????????????????????????110001110000000000000000001111000000000000000001001111000000000000110000001110000000000000???????????????????????????????????????????????????????????????????????????????????????????????????????????????????????????????????????????????????????????????????????????????????????????????????????????????????????????11010…
Miadanasuchus_oblita2	?????????????????????????????????????????????????????????????????????????????????????110001110000000000000000001111000000000000000001001111000000000000110000001110000000000000???????????????????????????????????????????????????????????????????????????????????????????????????????????????????????????????????????????????????????????????????????????????????????????????????????????????????????????11010…
Uberabasuchus_terrificus	???????????????????????????????????????????????????????????????????????????????????????????????????????????????????????????????????????????????????????????????????????????????1011110001011011100???????????????????????????????????????????????????????0000001000011000000000011000000000000000000100000010001011000000000000100000000000001100011000010000100001011111100000000000000000000000000000000?????…
Uruguaysuchus_aznarezi	1000001111000000000100000111100000000000101001111100000000000000000000000000000??????11110000000000000000000000????????????????????????????????????????1111111000000000000000001011000000000000000???????????????????????????????????????????????????????000000100001100000000000001000100000000000010000001000101100000000000011001100000000000000000001000010000101100000000000000000011011000000000000000000…
Vectisuchus_leptognathus	???????????????????????????????????????????????????????????????????????????????????????????????????????????????????????????????????????????????????????????????????????????????????????????????????????????????????????????????????????????????????????????????????????????????????????????????????????????????????????????????????????????????????????????????????????????????????????????????????????????????…
Wargosuchus_australis	???????????????????????????????????????????????????????????????????????????????????????????????????????????????????????????????????????????????????????????????????????????????????????????????????????????????????????????????????????????????????????????????????????????????????????????????????????????????????????????????????????????????????????????????????????????????????????????????????????????????…
yacarerani_boliviensis	???????????????????????????????????????????????????????????????????????????????????????????????????????????????????????????????????????????????????????????????????????????????????????????????????????????????????????????????????????????????????????????????????????????????????????????????????????????????????????????????????????????????????????????????????????????????????????????????????????????????…
Zaraasuchus_shepardi	?????????????????????????????????????000110000000000000000000000000000000000000??????????????????????????????????????????????????????????????????????????????????????????????????????????????????????????????????????????????????????????????????????????1100000000000000000000000000000000000000000111000000000000000000000000000000000000000000000000010000111100000000000000000000000000000000000000000?????…
Zosuchus_davidsoni	?????????????????????????????????????000101100000000000000000000000000000000000??????????????????????????????????????????????????????????????????????????????????????????????????????????????????????????????????????????????????????????????????????????0000001110000000000000000000000000000000000100000011000000000000000000000000000000000000000000010000110000000000000000000000000000000000000000000?????…
Crocodylia	1110110000000000000111011000000000000000101001110000000000000100110000000000000??????110001000110000000000000001100001110000000000001001100010101000000110000001000101000000000???????????????????00111111010000000000000001101000000101101111000001111100000001000011100001010100000000000000000000100000010001011101010000000000000000000000000000000010000100001011100001000000010101000000000000000000?????…
Nominosuchus	???????????????????????????????????????????????????????????????????????????????????????????????????????????????????????????????????????????????????????????????????????????????????????????????????????????????????????????????????????????????????????????????????????????????????????????????????????????????????????????????????????????????????????????????????????????????????????????????????????????????…
Adzhosuchus	???????????????????????????????????????????????????????????????????????????????????????????????????????????????????????????????????????????????????????????????????????????????????????????????????????????????????????????????????????????????????????????????????????????????????????????????????????????????????????????????????????????????????????????????????????????????????????????????????????????????…
;
proc /;
