# Supplementary material for: Diversification events and the effects of mass extinctions on Crocodyliformes evolutionary history
Source: R Soc Open Sci. 2015 May 27;2(5):140385. doi: 10.1098/rsos.140385 (PMC4453258; doi:10.1098/rsos.140385)
Supplement: 3. Crocodyliforme phylogeney - Supertree Crocodyliformes data matrix after excluding the unstable taxa 4. Crocodylia phylogeny - Data matrix for the phylogenetic analysis of the crown group 5. Crocodylia phylogeny modified - Data matrix for the phylogenetic analysis of the crown group after excludin [file rsos140385supp3.zip › Crocodylia matrix_v1_0_20150427_7.tnt]

xread
189 101
Bernissartiafagesii	??????0???0111102100000?0?000???0000?100010???0010?000???????10?0?00?001?1????000?0?0000?00030?001?????1000????1?0000?000??0100?0???000100?0?0??0?0?0010?0??00??0????????000?0000?000???00000
Allodaposuchusprecedens	??????????????????????????????????????????????????????????????????????????????00010?0000001230000100?100000????000000010103000110000101100???0100000001100010000?????1??01?010001?000???0010?
Acynodonadriaticus	?????1?????????????01?100?1??????????010?10?????????01????????0???0??100??00??00010?000?0?10600001?0????110????00?00011010000?1?111?0?0100???0????0??010?0?0010??????????????1???01?0?????101
Acynodoniberoccitanus	??????????????????????????????????????????????10104101????????0???????0?0?????00010?0000001060000100??00100????0000000101?00???200100?0100?110?0000??010100000?1?????????1???0????010???1010?
Iharkutosuchusmakadii	??????????????????????????????????????????????10124?????????110???00??10?1????0001??00000110610001?0???0110????00000010011000012111001?100?1?0?00?0???12???100?2?????1???1000000??110???1010?
Hylaeochampsavectiana	????????????????????????????????????????????????????????????????????????0?????0??????????0?0?10001?00??0110?0?00000001001000?0?21110000120????1?0?000010100000000????1?001001000?0110?????10?
Borealosuchusthreeensis	????0??????????????01???????0??????1?00??20???01002??1?????10?11?000001000??????????????????????????????????????????????????????????????????????????????????????????????????????????????????1
Borealosuchusformidabilis	000?000?0?11001001001000000101000001?000?20???0110200000?000?120000000100001??00020?0000?00231000100?00000010000000101001000101002001?11000000?00?000010100101000??????00100110000000???00001
Borealosuchuswilsoni	??????0??????????1001000000101??00?1?000?20???01002??100?0?001100000201000????00020?0?0???02310001?????00001?0?0?0010100100010100200101100?000100??001101001010000?00???010011?0?0000???00001
Borealosuchusacutidentatus	????????????????????????????0???????????????????002????????????000??????0?????00020?0?00??02310001?????0000????0?0??0???????1??0020?1?1100?0?0?0??0?011010?101000???????010??1?0?0000???0000?
Borealosuchussternbergii	000000000?110010?1001000000101000001?00???0???011020000000?00020000000100000??00020?000000013100010001000001?0?000001110100010100000111100?000100?000000100101000000?1?00100110000000???00001
Eothoracosaurusmi	??????0????????????01??000????????00?00???0????122???3??????0?0???00?011?0????00120?000??1025000010??000000????0000101001000????000?000100???01???10000010?001?00????????100010000000???00001
Thoracosaurusneocesar	??????0??????111?1?010????0011??0??0?00???0???1122???3????????10?000?01?0?????00120?0000?10250000100??000000?0?00001010010000?000000000110?00010??1?000010000100000000?00100?10000000???00001
Thoracosaurusmacr	??????0???0?1111?1?01?????00????0????00???0???1?22???3??????0?100000001100????00120?00?0?10250000100??000000?0?000010100100001100000000110?000100?10001010?0010000???0??0100010000000???0000?
Eosuchusminor	??????0???0??111???01?00?0?01???0000?000??0???1122??0300?0000?20?000001100????00120?0000?1025?000100?000000?00000001010010000?100000000110???0100?10?100100001?0100??1???101010101003???00001
Eosuchuslerichei	??????0??????01????01???????1????????0????????1122???3??????????????????0?????00120?0000?10250000100?0000000???0000101001000001000000?0110?000?0??10?2001000010?1????????10?01?101003???00001
Eogavialisafricanus	????????1?????11???010??????????0?????????0???1122??03?????10?200000??1101????00120?000?01025?000100?0000000000000010100100000100000000121?000100?1001001000010100?000??0101010100000???00?01
Gryposuchuscolombianus	????0?0???001??????01??000????????????????0???11223?030100?000200000001100????0012010000?1025?000100?0?0000??0?000010100100000110000000121?000100?10011010000200000100?00121010100000???00101
Ikanogavialisgameroi	??????????????????????????????????????????????11223??3??????0?20?0?0?0???0????00020?0000?1025?0001?????0000?????0?01???010?????1000?000121?????0?????210?00002000???????012101010?000?????10?
SiwalikGavialis	???????????????????010??????????????????????????22???3??????0?200000??1?0?????00?30?0??????2??0??1?0?0?0000??0?0000?0?00100?0?1???00000121?000100?100??0?000010000?????00121010100000???00101
Gavialisbengawanicus	?????????????111????1????????????????1????????11?2?003?0???000200000101100????0?13??0????10250000100?0000000???01?010???10?00??10000000121?000100010011010010100???0?0?001?101010?000???0010?
Gavialisgangeticus	020000000?001111011010000000111000000?0000000011223003000000002000000011000100001301000001025?00010000000000000000010100100000110000000121000010001001101000010000000000012101010000000100101
Boverisuchusvorax	????0?0???01001001?01?00000111??0100?10???1???1110?000?????0??2000001?1?0?????21010?0000?00030001100?000000??0?000000100100010100000111110???0100?010000100101000???01??1100110000002???00001
Boverisuchusgeisel	?????????????0?0???01?000?0??1??0100?1???1????11102000??????0?2????0??1?1?????21?20?00000000300011???000000????0000001001010??100000111110?0?0?00?0?010010?10100?????????1???10000002???00001
Planocraniahengdong	????????????????????1?????????????????????????1110???1????????[1 2]????0?01?0?????20010?0?????01300??1????0?000????0????01001???????0?0?1?1100????????0?0?00100?0100?????1???1???10?10001???0000?
Planocraniadatangensis	??????????????????????????????????????????????11?????0????????????????????????20010?000??10030000100??0?000???????000??01???????0?0?1?1110????????0?000010010??0?????????????10??0?0????0000?
Leidyosuchuscanadensis	????0?0???????1????010000011?1??10?0?11??11???0110?00000?0?01?200000011101????00010?000000003000010000010001000100001110100010100010111100?010100100100010010100000001?00100110010001???00001
Diplocynodonratelii	??????0??????000???010?00?1111001400?10??21???01002101?????0112000001?1101????00120?00000012300001000101000??0?000000111100010100010111100??10100100000010110100000001?10100110010001???00001
Diplocynodonhanto	100???1?1?01000010001000011111??1400?101?21???011021010????011200000111101????00120?0?000?11300?0100?1010001?0?000000101100010100010111100?110100?001010101101000??0?1??010011?010001???00001
Diplocynodondarwini	100001001?010000?00010000?1111??1400?101121???011020010??0?01?20000011110100??00020?0000?01030000100?0??000??0?0000001111?001010001?111100?110100?011010101101000???????0100110010001???00001
Baryphractadeponiae	100?0?0???????0????01?0???1?????14?0?10??21????1?02??0?????01?20??0??1110?????001???000??010300001?0????000?????0?0001?11000?010001?111100?110100?0??011?0?101?00????????1???1??10001????0001
Stangerochampsamccabei	????110???010010?0001000001111001000?01??11???111010100????0112110000?110?????00110?0002?11020000100?001000????000000011110010120011111100?110200?0?1100102101000??1?1??0100110010001???00001
Albertochampsalangstoni	??????????????????????????????????????????????????????????????????????????????001?0?0?0??110200001?0??01?00????00??00011110010?2001?111100???0?0??0?110010210100????????010011001?000?????00?
Brachychampsamontana	101011001?1100???0001??000111100?000?103111???11101101?????01120?00001110100??00110?0002?11010000100?0010001?0?010000011110010120011111100?110200?01110010110102000101?00100110010001???00001
Brachychampsasealeyi	?????????????????????????????????????10???1???11101??0???????12??0000111?1????001?0?0002?1101000010???010?????????00????????10?200?1101?00???????????100???????2?????????????1??10??1??????0?
Alligatorsinensis	101011101?110010100010110111110011000112111110110000120?001011300000111101??11001000010000102000010000010001100100000011110010110111111110011020010112001021010100011110010011001000111100001
Alligatormississip	101011001?01001000001011011111001100011210110011000112010010113000101111010011001000010000102000010000010001110000000011110010110111111110011020010112101021010100011110010011001000100100001
Alligatormefferdi	???????????????????????????1?????????11???????110000120100001130001011110100??00100?0100?01020000100?0?10001?1?0000000?1110010110111111110?110200?011210102101010??1???00100110010001???0000?
Alligatorthomsoni	???????????????????01????????1?????0?1????????110000?2?????011300010011101????00100?010000102000010??0010001?1?000000????1?????10111111110?1?0200101?21010210101?001?11?0100110010001???0000?
Alligatorolseni	??????0?1?????10???01?10011111???100?11???????11010010?????011300000011101????00100?01000?10200??100???1000??0?0?0001011111010110111111110?110200?011200102101010??????00100?1?010001???00001
Alligatormcgrewi	100010001?010010?00010000111?1101??0?11???1???11110010?100?011200000111101????00000?0100?01020000100?0010001?001000000111100101101111111000110200?011200102101010?01???00100110010001???00001
Alligatorprenasalis	10001?0?1?????10?0?01000011111??1000?112111???11111010?????01120000011110100??00000?0100?01020000100?0010001100100000011110010110111111100?110200?011200102101000001?1?00100110010001???00001
Ceratosuchusburdoshi	???????????????????????????????????0?1????????11111??0?????01?20??00?11?01????00010?0?01?01020000100???1000??0????00???01???1?1??0??111100????????0????010?111???????????10??10010001??????0?
Hassiacosuchushaupti	001?1?0?1??????0???01?000?1111?????0??11?11???111110?0?????01?20??0??11101????00010?00???010?00001??????0001?0??????0?????????11001?111100?1?0200?01120010210101????????01???10010001???00001
Allognathosuchuspol	??????????????????????????????????????????????11111010?????01?21??00?111?1????00010?000??010200001?0?????00??0?00?00?0?111001?1?011?111100????????0??20010?101???????????1???1??1???1??????0?
Allognathosuchuswartheni	????1?0????????????0?0000?1111??1000?11???1???11111010?100?011210000011101????00010?0000?0102000010000010001?0?000000?0111001?110111111100?110200?0112001021010000?1?1?0010011001?001???00001
Navajosuchusmooki	??????0?1??????0???0?00???1111??1??0?111111???11111010?????01?20??00??110?????00010?0001?010200001???0?1000??0???00?00?1110010110011111100???020??0112?0102101000????1??010??10010001???00001
Wannaganosuchusbrachymanus	????1?0???1?00?0???010000?1111001000?11???1???111110?0?????0??200?00?11?0?????00110?0000??10200??100???1000??0?100000???1??01?11011?111100????????0?12001??101000????????10011?010001???00001
Procaimanoideakayi	????110?1??????0???010?00?1111??10?0?112121?????010?1??100?01?21000001110?????10?????0???010?00001???0?1000??0?0000000011100?01101111111000??0200?011200102101010???????0100110010001??????01
Procaimanoideautahensis	??????????????????????????????????????????????110100?00??01011210??0011101????10110?0100?01020?00100??01000????0000000?111001011011?111100?1?0200?01120010?101000???????0100110010001???0000?
Arambourgiagaudryi	??????????????????????????????????????????????11010??0?????01?200?0??1110?????1001??010??010200001?0???10001000??000????11?0??11011?111100?1102?0?0?1210?0210100?????????10011?010?01??????0?
Necrosuchusionensis	??????0????????????0???01?111???1300?11???1???1100???2????????2???0?????0?????00????????????????????????????????????????????????????????????????????????????????0??????????0????1?0?1???????1
Tsoabichigreenriv	???????????????????01????????????????10??20???1100???2????????2??????11???01??00010?10????10??0001????????0????????????????????0001?1111?0?1?0????0??211???101?2????????????????100????????0?
Purussaurusmirandae	????????????????????1?11001?????11?0?1????????1100?0?2??1?11?1301100?11?01????0?110?0001101020010100???1000????0000000111101?11111??111110?1102001011201???10102??????????0011?2?00?1??????0?
Purussaurusneivensis	101?100?1?000010?0??1????011???????0?11???1???1?00??1?1010?111301100011001????00110?0001?01020000100?0010001?0?0?00000111101211111?1111110?110201?0112011?210102000101??010??10210001???00?0?
Orthogenysuchusolseni	????????????????????????????????????????????????00??????????????????????0?????00121?0?01??10?0?0?1??????000????01?000????????????????11110????????0????11??101??0???????????????10001??????0?
Mourasuchusatopus	10??100?1?00?010?00?1?10?011????1300?11???1???1102?112?????01120?100011000????00121?0000?11050001100?0010001?0?01000001111012?1011??111110?110?00????2111??111?30????1???100110?10001???00?0?
Eocaimancavernensis	??????????????????????????????????????????????1110???2?????11?2???????????????00????0??????0?????1?????100???0?1??0000???????0??????1??1?0?????0???????0?????1?3??????????0??1?2???????????0?
Caimanyacare	101111001?10001000001010111111001100011122111011002112101011102011020110010111001100000000112000010000010001100100000011110121111011111110011020110112011121010300010110010011021000100200001
Caimancrocodilus	101111001?1000100000101011111100110001112211101100211210101110201102011001011100110000000011200001000001000110010000001111012111[0 1]011111110011020110112011121010300010110010011021000100200001
Caimanlatirostris	101110001?10001000001010?111110011000111221210110021121010111?20110201100???11001100000000102001010000010001100100000011110121110011111110011020110112111121010300010110010011021000100200001
Caimanlutescens	????????????????????????????????????????????????0?????????????????????????????00110?0000?01020010100?001000????1000000111101211200??1?1?10?????0???????1????0???????????????????100?1???0000?
Melanosuchusfisheri	??????0????????0?????????????????????????????????02????????1?12011????10?1????001?0?0000??1020010110???1000??0???0????11????2?11????111110????????0????11??1010?????????010??1?2?0001???0000?
Melanosuchusniger	101111001?1?00100000101011111100110001112212101100211210101111201102011001??11001100000000102001011000010001100100000011110121110011111110011020110112111121010300010110010011021000100200001
Paleosuchustrigonatus	100111111?01001010001000111111211300011132112011002122211111112011000110010111101100001000102000010000010001100010001011110111100011111110111020110112111?21010200010110010011021000110100001
Paleosuchuspalpebrosus	100111111?010010101010001111112113000111321120110021222111?11?20110001100?0111101100001000102000010000010001100010001011110111100011111110111020110112111?21010200010110010011021000111100001
Mecistopscataphractus	10?001001?000010000011100111112012000111101101111041010100010020001110101?1001001200000010021000010001000001101000010110100010100000111110000101110012001001010001110101111001000000300?11101
Crocodylusniloticus	101000001?101010001011100111112012000111201101110021010100010120001110101110010011000000100210000100110000[0 1]110100[0 1]000110100010110000111110000101110012001001010001110101111001100000301100001
Crocodylusporosus	111000001?0010101010111000111120120001112011011100210101000101200011101011100100110000001002100011001100000110100[0 1]000110100010100000111110000101110012001001010001110101111001100000301100001
Crocodylusrhombifer	001000001?1010100010111001111120110001112011011100210101000101200011101011100100110000001002101001001100000110100[0 1]000110100010110000111110000101110012001001110001110101111001100000301200001
Euthecodonarambourgii	?????????????????????????????????????????????????????0??????????????????1?????00020?0000?10250001100?1000001101000000??0????0???0000111110??11011?001210100101100????1??11?0?1000?003???0000?
Osteolaemustetraspis	??1?00001?00101010001110011111201110011111110111002101010001012000011010111001101000001010021000110001000001101100101110101010100010111110100101010012111001011001110101111011000000311000001
Osteolaemusosborni	??1?00001?00101010001110011111201110011111110111002101010000012000011010111001101100001010021000110001000001101100100100101010100000111110100101010012111001011001110101111011000000310000001
Voayrobustus	??????0????????0???011?????111??1110??????1???1110210101000001200011111011????00110?0000?0021000110001000001101000101110101010100000111110?0010111001201100111110?1101?11110010000003???00001
Rimasuchuslloydi	?????????????????????????????????????????????????????1??????????????????1?????00110?0000?00210001100?100000110100000????10??1??1000?111110?001011?001200100101100111?1??1110?1000?003?????00?
Crocodyluspigotti	??????????00?010?00?11??01111????????10???0???11102??1????????2???111???1?????00010?0100?002100011000100000????0010101101010001?0?00111110???1?1??001210100101100??1?1??1100?10000003???0000?
Crocodylusmegarhinus	??????0???????????001?????????????????????????11102101?????00120000??01011????00110?0000?0023000010001?0000??0?000000110100010120000111110?002?11?0012?01001010?01100???1110010000003???0000?
Australosuchusclarkae	??????0???????1??0??1?????11???????0?10???1???1110?101?????001200001101011????00110?000011021000010001000001?0?000000???????101000?0111110?002011?01120010010100011??1??11?001000?001???0000?
Kambaraimplexidens	??????0????????????01?????11????1100?10???1???11102101?????001200001101011????00110?000011021000010001000001?01000000100100010100000111110?002011?00120010010100011101?11110010000001???00001
Trilophosuchusrackhami	??????????????????????????????????????????????????????????????????????????????0?????0??????2?0??0??0?1000????0?1?000001010???01?0??0111110??12011101121010000102011101?111?0?1000?001??????0?
Tomistomaschlegelii	021000001?0010100010110001111110110001013011011122?104000001002000000010100001001200000011021000010101000001101000100100100010110000111110000011010012101001010001100101111001000000311100001
Tomistomalusitanica	??????0????????????01????????????????10???1???1??2???4?????00?20000??0101?????00120?0000?1021?000101?100000110?000010100100010100000111110?0001?1?10121010010100011001??1110010000003???00001
Tomistomapetrolica	???????????????????????????1????????????????????????04??????0020?0?01?1?10????00???????????2?00?0??0???00001???0?00101001??????1?00?0?1110?0?2?0??0??200?0000100?????????1???1????003???0000?
Toyotamaphimaeamachikanensis	00100100??11111100101100011111101100?00???1?????22??04?????10020?0000?101000??00120?000011004000010???00000????0000?010010000?100000011110??00?1??1??21010?1010??????????110010?00003???00001
Penghusuchuspani	00000011100010??10101??101111?1?0100?00???1???1?22?104?????00?20?000101?0?00??0?????0??????2500001?0??000001111000010000101000110200011100???????1???2?????1010??????0??011?010010003???0000?
Gavialosuchuseggenbergensis	????????????????????1?????????????????????????????????????????????????????????00120?0000?10240000100??00000????00?0101001000?012000?0?1110?0??????1?121010?10100????????11???10000003???0000?
Paratomistomacourtii	???????????????????????????????????????????????????????????0??20?000001010????00???????????2??0?0???????0001?0?????????????????0000?1??11?????1???1??200100001000?1000?101?0?100??00???????0?
Megadontosuchusarduini	???????????????????01????????????????1????????1120?????????0??20?????0???1????001?0?000?1102100001??????000???20???1????????????000?011110???0????1??2001??101???????????1???1????00????0000?
Tomistomacairense	??????????????????????????????????????????????1??2???4????????2000001?1010????00?20?0?????025?0??1?0????000??0?000010100100010?00?0?011110???01???10?2001001010001??0???11?001?000003???0000?
Thecachampsaantiqua	02000000??001010?00011010111?1??11?0?00???1???1122???4?100????2000031?101?0???00120?0000110210000100?100000??0?0000101?0100010110000011110???011??101200100101010??00???11100100?2003???00001
Thecachampsaamericana
??????????????1????01?000?1111??1100?00???1???1122???4
?????00020?0031?1010????00120?0000110210000100?100
000????0000100001000???1000?011110?000?10?1012001
0010101???0????11100100?2003???00001
Thecachampsacarolinense
????0000?????010?010110?01??????1?00?00???1???1122??0
4?????00020?0131?1010????00120?00001102100001????0
0000????0?00101001000?01?000?0?1110???0????1??20010
?10101?????????1100100?2003???0000?
Dollosuchoidesdensmorei
001???0???111010?0001?0?001111??1?00??????????1120??
?0?????000200?0??0101?????00120?00?0?10210000100??0
0000????01?01010010001011000?011110????????1??2001
0?1010001???????10?01000?003???00001
Kentisuchusspenceri
??????0????????????????????????????????????????1?????0?????
0??2000?1101?11????00110?0000?10210000100???0000??
0?010010100100?1011000?111110??????0?0??20010?1010
0???????111?0?100?0?03???0000?
Brachyuranochampsaeversolei
???????????????????01????????????????1?????????1102010010
0000?20?000101011????00110?0000110210000100??0000
0??0?00010011010001010001?111100?????00?0?121010?
101000???????1100010000003???0000?
Crocodylusacer
????????????????????????????????????????????????????????????
??????????????????00110?0000?10210000100??000001???0
00100?10100010100010111100?002?01?00?20010010100
01??0??11100010000003????000?
Asiatosuchusgrangeri
??????????????????????????????????????????????1??0?101?????
?0?2000????101?????0???0????????1??0???????1?????????????
????????????000???110????????????20?????0?????????????????
?????????????0?
Crocodylusdepressifrons
???00?00??11000010011100001111??1100?10???1???1110
2101?????001200000001011????00110?0000?1011000010
0?1100001?0?0001001?01000101?0000111100?010200?0
0120010010100011001?11100010000003???00001
Crocodylusaffinis
001001001?10001000011100001111001100?10???1???111
021010100000120000000101100??00110?000010011000
0100?010000??0?000100110100010100000111100?0?010
??0012001001010001??0???1100010000003???00001
Asiatosuchusgermanicus
001?0?0?1?001010?0101?000?1111??1??0??????1???11102
000?????00120000??0101?00??00010?0000?0001000010??
?10000??0?00010???010001010000?111100???0100?0011
10100101000???????1100?10000003???00001
Prodiplocynodonlangi
????????????????????????????????????????????????????????????
??????????????????00110?0000??0030000100??100001??00
0010011?1000101???0?111100???0?0??0?11?010?1010001
??01?01100110000003???0000?
;
proc /;
comments 0
;
